# Supplementary material for: Comprehensive analysis of lymph nodes metastasis associated genes in cervical cancer and its significance in treatment and prognosis
Source: BMC Cancer. 2021 Nov 16;21:1230. doi: 10.1186/s12885-021-08945-8 (PMC8597253; doi:10.1186/s12885-021-08945-8)
Supplement: Supplementary file 1 — Additional file 1. [file 12885_2021_8945_MOESM1_ESM.csv]

	logFC	AveExpr	t	P.Value	adj.P.Val	B
MAPT	-0.262179247326511	0.263987758602339	-4.39225918177714	1.9685255030421e-05	0.383350656462419	2.60122867763301
CDADC1	0.213031360033898	1.63379721339766	4.03432436327732	8.26335889814349e-05	0.455905965875016	1.3249893806869
CDC42SE2	0.361361563825391	3.4107861030117	3.92733466759882	0.000124702362853177	0.455905965875016	0.960546821506316
KCNS1	-0.870565224127119	2.09540722110526	-3.90009988791082	0.000138294619297981	0.455905965875016	0.869059599716067
FAAH2	0.564619865540454	2.80434690194737	3.81502563189597	0.000190402345464393	0.455905965875016	0.586668604321414
TRIM8	0.347881023655579	5.08603821012866	3.80939817062311	0.000194436754410945	0.455905965875016	0.568171286503433
DNAJC1	0.310599912073076	4.01951852676608	3.797786487175	0.000203018882272349	0.455905965875016	0.530075784151959
EFNA3	-0.704201262897824	2.92460640248538	-3.73034672885237	0.000260401784375852	0.455905965875016	0.310739879643932
SYTL5	-0.397301508135113	0.588382420625731	-3.69272225662101	0.000298767190740955	0.455905965875016	0.189804250552433
CASP6	0.339016305151902	3.54140584840936	3.68384135517359	0.000308571954755229	0.455905965875016	0.161408876126202
ETV2	-0.217392153615926	0.839143773070175	-3.66867380642541	0.000326023645756383	0.455905965875016	0.11304602500485
SAT1	0.515940397108088	7.8461817725614	3.65693242111607	0.000340168766965472	0.455905965875016	0.0757232740314953
HERC4	0.214058038384075	1.89130454955556	3.64642486188627	0.000353316757270626	0.455905965875016	0.0424081564338747
RBMS2	0.39415791556316	2.56113507187135	3.63438534675774	0.000368970778033728	0.455905965875016	0.00433542288127509
STX18	0.318061000753437	2.76235260050292	3.62748353298565	0.000378237301108487	0.455905965875016	-0.0174422616798333
LPIN2	0.532894164752158	2.32184769568421	3.614351293081	0.00039647807273792	0.455905965875016	-0.058782380201075
ACSL5	0.654890528006395	3.40586565361988	3.61329051884385	0.000397987132580634	0.455905965875016	-0.0621161398020176
PPA1	0.33636852907483	5.047730533	3.55771844889583	0.000485062350447113	0.473730311270856	-0.235603356832747
MSL3	0.22933260256284	2.79056463416374	3.54881962762646	0.000500570465064029	0.473730311270856	-0.263171531776459
CD99L2	0.338523187318197	2.70198816596491	3.54331029258921	0.000510404149521285	0.473730311270856	-0.280209722092414
GPX2	-1.56696096115286	3.67134838383041	-3.52225773905331	0.00054967967712625	0.473730311270856	-0.345108797631362
PLEKHH1	0.384295263148545	1.32687322760234	3.45144373572846	0.000703643173965225	0.473730311270856	-0.560976689141588
TMF1	0.331769761183561	2.70217016048538	3.44594363654063	0.000717156384474619	0.473730311270856	-0.577585513889573
GRAMD2B	0.346243131180524	2.2476266782924	3.44372486413295	0.000722676239293583	0.473730311270856	-0.58427916086806
TMEM33	0.276638257652861	3.16083370628655	3.4433492372435	0.000723614654587274	0.473730311270856	-0.585411994086435
CCDC66	0.199819219516149	1.21800002572515	3.43887044694869	0.000734892199271088	0.473730311270856	-0.598911145711615
NICN1	0.310839844841382	2.28709909493567	3.41533412506126	0.000796912596985096	0.473730311270856	-0.669601207605639
UPRT	0.435422326638471	1.7944367751462	3.40750497588206	0.000818606704185226	0.473730311270856	-0.693022822781467
IL23A	0.496145843996483	1.87030036060234	3.38968554317246	0.000870060995251132	0.473730311270856	-0.746158188053103
FAM92A	0.29480760800016	1.6231465471462	3.3884145204641	0.0008738443763929	0.473730311270856	-0.749939021901047
FIGN	0.184401842655101	0.301326856807018	3.38635686210017	0.000880001927079127	0.473730311270856	-0.756057213609845
OXT	-0.245964912705789	0.334518022093567	-3.37133765480368	0.000926191234578087	0.473730311270856	-0.800617551541773
UGGT2	0.23907097070307	1.69111690671345	3.36675228532385	0.000940738268302512	0.473730311270856	-0.814187666347012
HRG	-0.0955395565607612	0.050497341128655	-3.35795376071332	0.00096925129885483	0.473730311270856	-0.840181532261715
EIF6	-0.288664904534062	6.94144088146784	-3.35741097765684	0.00097103645137931	0.473730311270856	-0.841783169104244
TMED7	0.264692399842179	4.3718929172807	3.35689337488649	0.000972741649574623	0.473730311270856	-0.843310295199288
MAPK8	0.222145695354332	2.17718122161988	3.35215350503424	0.000988487367625316	0.473730311270856	-0.85728522755907
WDR19	0.282200670981931	1.44409284503509	3.3477173793549	0.00100343943492794	0.473730311270856	-0.870349088947554
FAM122C	0.16306846100064	0.744565223918129	3.34411435017985	0.0010157386932802	0.473730311270856	-0.880948532257423
CMC1	0.165756353337065	1.32109593817544	3.34040322603168	0.00102855400639021	0.473730311270856	-0.891855612474171
TRAPPC2	0.237098945010553	2.02033251788889	3.3361799479928	0.00104332147896553	0.473730311270856	-0.904255131140879
LZTFL1	0.311869577387593	1.8253565315731	3.33520808564323	0.00104674767443535	0.473730311270856	-0.907106584695316
ALDH18A1	0.296580625296448	4.45266972193567	3.31734836172226	0.00111161041145661	0.473730311270856	-0.959378607942238
ALG10B	0.198855091424049	1.1699039428655	3.28273123510066	0.00124813887873243	0.473730311270856	-1.06000033444754
TMPRSS3	0.835044098640071	1.91579719767251	3.27971321057826	0.00126075403825567	0.473730311270856	-1.06872921758634
RNF4	0.255213981352894	3.21180653204094	3.27591001911429	0.00127682027888361	0.473730311270856	-1.0797190206549
CFAP57	0.225155290886313	0.394460871555556	3.26858469757146	0.00130830405929627	0.473730311270856	-1.10085508685792
CMTM6	0.388184163221941	4.67134682760234	3.26670558843428	0.00131649604229301	0.473730311270856	-1.10627030058587
KCTD6	0.33680735970419	1.81728351560819	3.26354349125313	0.00133038908562596	0.473730311270856	-1.11537668516804
TBC1D10A	-0.264502461660378	2.2494247241345	-3.24948553940661	0.00139382218924298	0.473730311270856	-1.15576821586106
TUBE1	0.194631391247043	1.29708785123392	3.24931232908467	0.00139462102092475	0.473730311270856	-1.15626493533171
LMO7	0.474407846489926	2.73429574707602	3.23369263897269	0.00146843413185836	0.473730311270856	-1.20096259883623
BCL2L10	-0.679107238858969	2.0390954474269	-3.22675299425284	0.00150237998551485	0.473730311270856	-1.22076070621038
MOB1A	0.213450660997283	4.87498201352632	3.21990249377278	0.00153660389196819	0.473730311270856	-1.24026791951862
CEP41	0.192081674565399	0.820974327070175	3.21958136070811	0.00153822585489968	0.473730311270856	-1.24118147314095
ACTL6B	-0.0247585454611449	0.0291116376315789	-3.19794846448542	0.00165122402202611	0.473730311270856	-1.30253816147807
NKPD1	-0.215971157803806	0.48678320654386	-3.19592339024874	0.00166218716358059	0.473730311270856	-1.30826321624459
ZNF844	0.35949750878158	0.85521861128655	3.18785859908068	0.00170652122271505	0.473730311270856	-1.33103142881297
HAUS3	0.195287329744164	1.81791217568421	3.18536534874057	0.00172044768108804	0.473730311270856	-1.33806004169409
DSC1	-0.182052141036137	0.160861189549708	-3.18437266445888	0.00172602177215569	0.473730311270856	-1.34085712816823
SLC25A27	0.368935582818036	1.11458188494737	3.18217947480274	0.00173839635548585	0.473730311270856	-1.34703415952142
PTP4A1	0.515066979619283	4.96536368147368	3.17286422282667	0.00179187822397953	0.473730311270856	-1.37322845665405
GLT8D1	0.259994372590022	3.5146193171345	3.16723305937974	0.00182494433557436	0.473730311270856	-1.38903038090419
AIFM1	0.316858991487524	4.08754209751462	3.16428035911662	0.00184250775868509	0.473730311270856	-1.39730623723292
RHOBTB3	0.5343313542197	1.75610246419883	3.15719829022078	0.00188527425627087	0.473730311270856	-1.41712820215927
DCAF16	0.297021784051167	2.86371373752047	3.15488041513414	0.00189946979763848	0.473730311270856	-1.42360718624771
TMBIM4	0.238750909991848	3.33411422676608	3.14737010020011	0.0019461489516533	0.473730311270856	-1.44457138235963
TCAIM	0.242879032815798	1.99912250590643	3.14710242958522	0.0019478320606809	0.473730311270856	-1.44531774118073
ATP6V0A2	0.154175752662295	1.41889669678363	3.1462783698244	0.00195302220499426	0.473730311270856	-1.44761515491902
CYP4F3	-0.714561310103934	1.89098607300585	-3.14584552787285	0.00195575348501709	0.473730311270856	-1.44882167154666
CTSO	0.404247417913497	3.02658286699415	3.14471109296011	0.00196292868826796	0.473730311270856	-1.45198313437066
CRY1	0.299355720651103	2.53421009069591	3.13168517443878	0.00204708198798311	0.473730311270856	-1.48821184173782
LRRC49	0.189697602998561	0.652031289760234	3.12801436994295	0.00207139317487826	0.473730311270856	-1.49839738118905
SYCE3	-0.347416125024944	0.951620291245614	-3.12592220481323	0.00208536853362145	0.473730311270856	-1.50419787911037
TGIF1	0.293146275333225	3.63364204809357	3.12321957470567	0.00210355086615056	0.473730311270856	-1.51168580482917
PHC2	0.258925839421972	4.58547786749708	3.122768085105	0.00210660258754248	0.473730311270856	-1.51293614693889
MAPK1IP1L	0.18640928723185	4.01667754120468	3.11835342538261	0.00213665886508794	0.473730311270856	-1.52515355482073
JAG1	-0.567338002989128	4.22442040250292	-3.10698481775469	0.0022158951588388	0.473730311270856	-1.55654536878321
DBI	-0.309036857708985	5.87050311032164	-3.10070495522287	0.00226082047569635	0.473730311270856	-1.57384226161762
TMLHE	0.279888296802207	1.67880073205848	3.09333288898528	0.00231463287627252	0.473730311270856	-1.59410790536894
TIGD2	0.264768619553246	2.05185468626316	3.0930490194066	0.00231672845381157	0.473730311270856	-1.59488740188244
ASPG	-0.454128913173649	0.953939779871345	-3.08781429620739	0.00235568771873918	0.473730311270856	-1.60925041461905
DSG1	-0.692987682523825	0.820080380614035	-3.08668064289608	0.0023642042294748	0.473730311270856	-1.6123580871587
EXOG	0.199688969381995	1.35194175925146	3.08489604457169	0.00237766857049071	0.473730311270856	-1.61724813880694
CALML5	-1.69599719198641	4.79176971869006	-3.08458867564118	0.00237999472796406	0.473730311270856	-1.61809011998444
RAB3IP	0.244333433126639	1.78847858511696	3.08435472378007	0.00238176667613554	0.473730311270856	-1.61873093861717
SLC25A38	0.300118062178927	3.87335318715789	3.08347523048007	0.0023884388515509	0.473730311270856	-1.62113957724239
MAT2B	0.270341697296132	4.14129821334503	3.08340596732252	0.00238896504114516	0.473730311270856	-1.62132924004001
RIPK2	0.299572930975535	3.00720423774854	3.08318288909163	0.00239066048580264	0.473730311270856	-1.62194006784799
FAM122B	0.306189074466583	3.67471660342105	3.08073490481375	0.00240933886051882	0.473730311270856	-1.62864050847023
RYR3	-0.220901494587304	0.231505043877193	-3.0740699510857	0.00246087820164684	0.473730311270856	-1.64685939686851
PHTF1	0.253128853497442	1.66847765612865	3.07367161887535	0.00246399046044116	0.473730311270856	-1.64794714335056
SHQ1	0.203052868269106	2.0048927401462	3.07131944888975	0.00248244268697021	0.473730311270856	-1.65436778567219
PGGT1B	0.170893999298368	1.74219661188304	3.07112178915079	0.00248399907662986	0.473730311270856	-1.65490713234975
PCGF5	0.24924742395363	2.75989484402339	3.06886322140983	0.00250184728761809	0.473730311270856	-1.66106781328377
KLRG2	-0.532188621360251	1.44650214691228	-3.06423707857519	0.00253877518712378	0.473730311270856	-1.67367395032987
PPP1R3G	-0.270581382257275	0.708617117883041	-3.06145935032302	0.0025611892151319	0.473730311270856	-1.6812350829773
CYP39A1	0.340004269846019	1.08919245274854	3.0611392026598	0.0025637842488223	0.473730311270856	-1.68210615145709
GALK1	-0.319761611598178	3.03970918361988	-3.06042845932274	0.00256955402203271	0.473730311270856	-1.68403967646594
PPFIA3	-0.363397471372082	2.13160222651462	-3.05859094810936	0.00258452639456905	0.473730311270856	-1.68903664191684
AGXT	-0.106169759798049	0.078805237245614	-3.05490872966021	0.00261477227208004	0.473730311270856	-1.69904211515604
TSPAN31	0.202490598440359	2.46121691764912	3.05329577477852	0.00262812368185262	0.473730311270856	-1.70342152767346
HMGB3	0.398563396413816	4.99655683559064	3.05110792117519	0.0026463343673083	0.473730311270856	-1.70935858994268
SPECC1	0.358836635511032	2.00759957574269	3.04814904154397	0.00267114783423	0.473730311270856	-1.71738192569341
COX18	0.203509098563958	1.56773271516374	3.04782537790581	0.00267387508712527	0.473730311270856	-1.71825915613609
SLC25A41	-0.19764189667205	0.452541433649123	-3.04384139424948	0.0027076558511695	0.473730311270856	-1.72905022090815
PDHB	0.233863339516628	3.69516889365497	3.0433598810934	0.00271176520915599	0.473730311270856	-1.7303536026681
SLC37A3	0.19838413946978	2.00953592819298	3.04039884887163	0.00273716205632305	0.473730311270856	-1.73836462695459
SLC25A30	0.22512458665846	1.41286377633333	3.03949898737183	0.00274492351403854	0.473730311270856	-1.7407978128339
HHIPL1	-0.18436411445299	0.367008184538012	-3.03441445871203	0.00278916082019066	0.473730311270856	-1.75453411069474
SACM1L	0.2161584481276	2.50204413129825	3.03250134665184	0.00280597500687601	0.473730311270856	-1.75969724939521
CFI	0.711338788382156	2.60560385381871	3.03211824223127	0.00280935328296557	0.473730311270856	-1.76073082959144
ARF4	0.305592012423567	6.12502677103509	3.03208576386419	0.00280963985463409	0.473730311270856	-1.76081844786757
C15orf65	0.292130597324752	1.34689241887135	3.02745003564543	0.00285082037921425	0.473730311270856	-1.77331587660439
CACNA1B	-0.164822600513591	0.191042657614035	-3.02477801379485	0.00287480857667001	0.473730311270856	-1.78051162480931
FAM83C	-0.965585821848416	2.2318604584269	-3.0232998911291	0.002888158213195	0.473730311270856	-1.78448977381339
CSNK1D	0.175407770959869	3.88784824353801	3.02128192517968	0.00290647561030556	0.473730311270856	-1.78991803412024
ME1	-0.607695587486728	2.06129767433333	-3.02050542458263	0.00291355248480381	0.473730311270856	-1.79200593404195
GLB1	0.326776105716499	3.81602526669591	3.01915906077569	0.0029258605958717	0.473730311270856	-1.7956249816904
ZNF878	0.14361446331212	0.25652578745614	3.01745644407876	0.0029414940243331	0.473730311270856	-1.80019958363972
PXK	0.238868710742087	1.75841538579532	3.01573075522915	0.00295741774067308	0.473730311270856	-1.8048338287984
SLC7A2	0.762759925478573	1.58605054580117	3.01418507586707	0.00297174775623783	0.473730311270856	-1.80898266160088
RP2	0.313467359144387	2.58228877906433	3.0119978749106	0.00299213455306127	0.473730311270856	-1.81485019306978
NMB	-0.505829756572113	3.85571112107018	-3.00388977266289	0.00306883795724702	0.479950428730848	-1.83656838407901
MORF4L2	0.226691022388071	6.55136522066667	3.00118233813943	0.00309485073013189	0.479950428730848	-1.84380882790055
RTL10	0.259971366841862	2.37024486759649	3.0000945975822	0.00310535863305366	0.479950428730848	-1.84671611233438
AHSG	-0.107285429886952	0.0922070668479532	-2.99306141984318	0.00317409716850119	0.483119888319789	-1.86549149566321
NUDT5	0.190334163175408	4.02796141260234	2.99197109677803	0.00318487780651841	0.483119888319789	-1.86839863905847
CHPF2	0.266302169734411	3.98779016187135	2.98596736108113	0.0032448455643736	0.483119888319789	-1.88438953298116
OXNAD1	0.180208334722257	1.7108980834386	2.98387475381716	0.00326599011293182	0.483119888319789	-1.889956428242
SMOC1	0.920149842981772	1.57009914026901	2.98335200036465	0.00327129195657118	0.483119888319789	-1.89134654786443
PHLDB3	-0.34655869459642	2.29641358783626	-2.98301477903179	0.00327471630164384	0.483119888319789	-1.89224318013602
FSD1L	0.16101665179645	0.534935051502924	2.97846471970371	0.00332124352547682	0.485356763742361	-1.9043324001657
DYDC2	0.337844496305405	0.519507177269006	2.97667358011641	0.00333972508685819	0.485356763742361	-1.90908681935141
FAM131C	-0.301078314855292	0.797038615491228	-2.96927781796362	0.00341704181461461	0.49291460961337	-1.92869112028553
PLEKHA4	0.493345857056443	3.30979278753216	2.95909900446025	0.00352614250094132	0.503013094455517	-1.95560122470707
KRT76	-0.164244529557403	0.117170163643275	-2.9475084161965	0.0036542630729953	0.503013094455517	-1.98614292329967
ANKRD42	0.211426871002399	1.18834730936257	2.94728096976822	0.00365681942013153	0.503013094455517	-1.98674118007993
FGFRL1	0.46091998235865	2.46578274126901	2.94574110955993	0.00367416962305416	0.503013094455517	-1.99079041620608
MICB	0.495268854489926	2.33422821653801	2.94119781936263	0.0037258016314254	0.503013094455517	-2.00272645600757
NEK4	0.280421793250719	1.8767280601462	2.94092915251702	0.00372887562167214	0.503013094455517	-2.00343177487933
IRX4	-0.757726740473136	1.38739882730409	-2.9388109465655	0.00375319295328093	0.503013094455517	-2.00899058158256
MINPP1	0.283466330030541	2.71464548998246	2.9349741777479	0.00379761021463388	0.503013094455517	-2.01905026676507
TBX6	-0.43172185937368	1.81928818606433	-2.93154999652196	0.00383765746988736	0.503013094455517	-2.02801822695892
PDE12	0.180916274356092	1.97185114361988	2.92664999469364	0.00389563860303061	0.503013094455517	-2.04083503514238
LGI3	-0.406585142585385	0.458983887046784	-2.92367952188171	0.00393117754682564	0.503013094455517	-2.048595455179
NDRG4	-0.616051161805246	1.50229317455556	-2.91942678433522	0.00398257481080395	0.503013094455517	-2.05969350205878
FOXE3	-0.276799292849057	0.464068369690058	-2.91598561043581	0.00402461351622683	0.503013094455517	-2.06866305390132
TRAPPC5	-0.10621238115622	0.291072415204678	-2.91445117791104	0.00404348942024643	0.503013094455517	-2.07265954804144
FDXR	-0.318551972829869	3.58363814863743	-2.91260219169277	0.00406634251326611	0.503013094455517	-2.07747279997694
HS3ST6	-0.579001858781899	0.973852108871345	-2.9099651461507	0.00409914051648263	0.503013094455517	-2.0843327671145
GRSF1	0.207179063894308	3.69332972244444	2.90863716521413	0.00411574868480761	0.503013094455517	-2.08778524100615
TBCC	0.256870594096259	4.14885391048538	2.90815459830249	0.0041217990698999	0.503013094455517	-2.08903946364952
GCH1	0.381833418289415	3.45189083138012	2.90683443720189	0.00413839277353465	0.503013094455517	-2.09246969206746
C20orf204	-0.178656694701311	0.431393258292398	-2.90512010409381	0.00416003226616108	0.503013094455517	-2.09692202428189
KCNH3	0.420156896035817	0.667736196824561	2.90474911136063	0.0041647288021407	0.503013094455517	-2.0978852269015
ADGRF3	0.0845714033380236	0.270811599508772	2.90078717509643	0.00421518795402181	0.503013094455517	-2.10816464264877
NDRG1	-0.657128602751206	6.2690619864152	-2.89640653050773	0.00427163056969895	0.503013094455517	-2.11951572725579
SLC9A6	0.238883928663097	2.77219196799415	2.89366257595832	0.00430733649900039	0.503013094455517	-2.12661797591537
N6AMT1	0.161666616867924	1.35543314095906	2.88932626978692	0.00436431998861711	0.503013094455517	-2.13782940003174
OCRL	0.252408348146307	3.02843217475439	2.88884185677036	0.00437072829586975	0.503013094455517	-2.13908089965434
FBXO7	0.169498855299652	3.64641451625731	2.88779848404149	0.00438456032660563	0.503013094455517	-2.14177585165536
FAM107B	0.511167435160216	3.12335152801754	2.88770785869466	0.00438576363757817	0.503013094455517	-2.14200988863886
SRD5A1	-0.379836821118484	2.65221093516374	-2.8832384059688	0.0044454844502469	0.503013094455517	-2.153543899509
RBBP7	0.266081205562361	4.98819299202924	2.88270808145128	0.00445261976894243	0.503013094455517	-2.15491140418982
SNX25	0.253178761538056	1.86772282302924	2.88248010342781	0.00445569034483061	0.503013094455517	-2.15549920295375
CD63	0.298512357389835	7.66777453946199	2.88166935926363	0.00446662573326001	0.503013094455517	-2.15758921625833
SERPINB12	-0.787303858535337	0.90626892271345	-2.88114481652044	0.00447371387722071	0.503013094455517	-2.15894115028065
ZFYVE27	0.240864167217621	3.17936950394737	2.88087320846247	0.00447738815481841	0.503013094455517	-2.159641094176
ACSL4	0.424005451022223	2.98288813054386	2.87951547611959	0.00449579676991296	0.503013094455517	-2.16313912901929
SMIM15	0.220734302523828	4.53623445302924	2.87557459296949	0.00454962114885356	0.503013094455517	-2.17328393036638
SLC30A1	0.316619415895744	3.09892296508187	2.87521339708339	0.00455458368626841	0.503013094455517	-2.17421311117231
SARS2	-0.202509627736168	1.74489993109942	-2.87432290873524	0.00456683940785339	0.503013094455517	-2.17650345405593
DLL1	0.549372143788137	2.12867128723977	2.87430737105037	0.00456705351902846	0.503013094455517	-2.17654341142713
BBS12	0.188303172903902	1.00267289671345	2.87403258133632	0.00457084167038198	0.503013094455517	-2.17725004018708
SLC16A8	-0.357851096908539	1.34626982860234	-2.87396438503137	0.00457178224448511	0.503013094455517	-2.17742539929724
ISL2	-0.375626627829868	0.792033478988304	-2.87319962357132	0.00458234207255327	0.503013094455517	-2.17939164041085
ARF3	0.172429406127121	5.37325272481871	2.87161989039031	0.00460422562845143	0.503013094455517	-2.18345172280427
ZNF195	0.22807100037528	2.18830523697076	2.86615192315593	0.00468071092581063	0.503013094455517	-2.19748944154242
TRNT1	0.199055284720659	1.81473205294737	2.8652259771873	0.00469377725888724	0.503013094455517	-2.19986420190381
GORASP1	0.227218199400862	2.97256762284211	2.86417724910438	0.00470861643677142	0.503013094455517	-2.20255302429448
PPP4R2	0.25455940617461	3.46671913905848	2.86381723391265	0.00471372041031709	0.503013094455517	-2.20347585864893
SYP	-0.164656649607771	0.443597628953216	-2.86253328183222	0.0047319643024648	0.503013094455517	-2.20676618771333
AHNAK2	-0.590716911132394	2.53889656877193	-2.85733893070492	0.00480643166519433	0.503013094455517	-2.22006394707516
SYAP1	0.204758577058842	4.03865730011111	2.8514513427393	0.0048921298869222	0.503013094455517	-2.23511007601981
CHP2	-0.660503607106651	1.22534881928655	-2.85002577317405	0.00491308872508354	0.503013094455517	-2.23874900375174
HNRNPLL	0.204234061509755	2.73797719127485	2.84848541298255	0.00493582729643375	0.503013094455517	-2.24267910136058
PSMD6	0.18398639171954	3.00358982764912	2.84793186231624	0.00494402215588984	0.503013094455517	-2.24409097020707
CNIH2	-0.389198352497442	1.5797001142807	-2.84514973025402	0.00498539761559976	0.503013094455517	-2.25118323703671
KPTN	-0.24828365451551	3.03292012360819	-2.8449562765638	0.00498828634337629	0.503013094455517	-2.2516761603454
OCIAD2	0.372819981061882	4.91217172591228	2.84357948186626	0.00500888933574827	0.503013094455517	-2.25518338261939
RAD54L2	0.176000839917172	1.68858237197076	2.84333758592907	0.00501251718518745	0.503013094455517	-2.25579942568757
GFM2	0.207068234320755	2.94125293261403	2.84333758432735	0.00501251720921722	0.503013094455517	-2.25579942976653
SGCB	0.38353411525168	2.89531607577778	2.84220769238849	0.00502949459933262	0.503013094455517	-2.25867632997578
HPDL	-0.44244603170403	2.3771522514269	-2.8414819351013	0.00504042723993597	0.503013094455517	-2.26052368882381
CPO	0.0492705668215542	0.0891067741812866	2.83932247592905	0.00507308515162358	0.503013094455517	-2.26601790436022
MOSPD1	0.246486792572593	2.57175535076023	2.83335017370302	0.00516441274607523	0.503013094455517	-2.28119331575877
COQ10A	0.22680693948337	1.87109448163743	2.83194871913035	0.00518605957819034	0.503013094455517	-2.28475018015233
FNDC3A	0.324254816914935	2.73431715111111	2.83115072363752	0.00519842232102751	0.503013094455517	-2.28677476654946
PPHLN1	0.117899109419571	2.38748164439181	2.82950821360104	0.00522395308188262	0.503013094455517	-2.29094033918998
PCBP2	0.170164863118005	5.38941993405263	2.8284463579134	0.00524051906709312	0.503013094455517	-2.29363215034655
CCDC85B	-0.427301333208187	3.49847832525146	-2.82833648732522	0.00524223588595777	0.503013094455517	-2.29391062086941
PARP8	0.274086878319157	1.76254070604094	2.82677470637225	0.00526669549896854	0.503013094455517	-2.29786794718668
PCGF3	0.267651573691717	3.18599410768421	2.82617722591029	0.00527608032721854	0.503013094455517	-2.29938135336959
SDC1	-0.532276491728014	7.86919583750292	-2.82351734015835	0.00531804526275772	0.503013094455517	-2.30611528094817
TMEM192	0.185594023183242	1.4365988571462	2.82077422439431	0.00536164165274634	0.503013094455517	-2.31305391251815
RBM17	0.173235715196514	4.04926243338012	2.82019754191405	0.00537084819471634	0.503013094455517	-2.31451183809524
MOB1B	0.208403052795011	1.86562021259064	2.81858470327522	0.00539667313186487	0.503013094455517	-2.31858786468255
SLC26A2	0.383514497144066	1.87923639577778	2.81745093364906	0.00541489481421293	0.503013094455517	-2.3214519074379
PELO	0.206204549084106	2.84925881895322	2.81666380635511	0.00542757827943295	0.503013094455517	-2.32343967554259
A2ML1	-1.00752992397346	2.72884816948538	-2.81227672087641	0.00549876706873143	0.503013094455517	-2.33450937392861
TESK1	0.208457893954271	3.48603873763158	2.80895780352887	0.00555318654371064	0.503013094455517	-2.34287344452308
BLOC1S4	0.210801899497441	3.28244143560819	2.80813904589988	0.00556668669143191	0.503013094455517	-2.34493543729985
RNF39	0.522498214773746	2.59340391728655	2.80802012962683	0.0055686499342948	0.503013094455517	-2.34523487565807
PTPMT1	0.195152321724015	2.97599252595322	2.80772893224729	0.00557346010607151	0.503013094455517	-2.34596807977342
PPID	0.253503322596578	3.61547045606433	2.80190496986118	0.00567046149254519	0.503013094455517	-2.36061774000684
TEAD1	0.30286526526575	2.59022066333918	2.80175140414398	0.0056730398789819	0.503013094455517	-2.36100364816924
KCNK13	-0.225493308288295	0.516633311122807	-2.80070898994466	0.00569057035470253	0.503013094455517	-2.36362271179141
WRNIP1	0.219970744272307	4.47821609323977	2.80007707631897	0.00570122134781961	0.503013094455517	-2.36520996374771
ASIC4	-0.0160874892414455	0.0347026578421053	-2.79975657923303	0.00570663030131882	0.503013094455517	-2.36601487006275
DHRS4L2	-0.254328096860249	2.83167732897076	-2.79965022159553	0.00570842630556995	0.503013094455517	-2.36628196148636
DENND6A	0.211658030226094	2.93544427846199	2.79165202265677	0.00584497030413706	0.511365706212304	-2.3863411573299
DSC2	-0.689599256657182	3.7644266264269	-2.79102881155829	0.00585573341302987	0.511365706212304	-2.3879019643019
PARP3	0.338098457870163	3.06228553171345	2.7890006618581	0.00589088527080931	0.512138838230984	-2.39297919644574
IFT81	0.265759078684841	1.60627950560819	2.78550599911639	0.00595190512705153	0.514095152251699	-2.40171981985688
ADGRF2	-0.0711541306212025	0.113244703169591	-2.78469283092055	0.00596618590987389	0.514095152251699	-2.40375223821552
DCP1B	0.229009448956668	1.91510341665497	2.78033135650441	0.00604331464500222	0.518447177959353	-2.4146440466239
NNT	0.305647069622961	2.96867288334503	2.77617788582544	0.00611760627362564	0.522518704265726	-2.42500201515302
C8orf82	-0.26364177423585	2.9124139068655	-2.77287448732502	0.00617728434106253	0.523857895070166	-2.43323003311725
B4GALT1	0.407596856591306	6.00730677714035	2.77232444038915	0.00618727250499605	0.523857895070166	-2.43459921210731
ZNF22	0.280149236934281	3.19992644387719	2.77085725593745	0.00621398653390204	0.523857895070166	-2.43825012753682
ITIH3	-0.0662864949870482	0.127220963678363	-2.76774373318238	0.0062710239270329	0.525363989495067	-2.44599194971308
SLC41A2	0.355412316988168	1.43647314335088	2.76626169719336	0.00629834037424263	0.525363989495067	-2.44967427895657
MTHFD2L	0.191016629688998	1.02608089369006	2.76500309289372	0.00632162338821443	0.525363989495067	-2.45280005416016
FGFBP1	-1.16352881904749	4.95679103695322	-2.76262788332262	0.00636577558145085	0.525363989495067	-2.45869542715185
SLC9A3R1	-0.481230818716342	6.69730632330994	-2.76257614999992	0.00636674034717242	0.525363989495067	-2.45882378029807
LINGO2	-0.122537423145667	0.151710082947368	-2.7575154130334	0.00646176125796014	0.528797298070051	-2.47136918631526
CCDC174	0.172255376345379	2.72061412769591	2.75518276186971	0.00650599118538714	0.528797298070051	-2.47714471779691
ATP1A3	-0.183214513579309	0.404505843444444	-2.75363922221775	0.00653540944162781	0.528797298070051	-2.4809640054522
NUP62CL	0.379006317450593	2.15590895988889	2.75335817467233	0.00654077888555498	0.528797298070051	-2.48165921164761
RPP14	0.14960706032459	1.68948999121637	2.75318351791344	0.00654411773826037	0.528797298070051	-2.48209121445757
DPH3	0.196534928470419	2.86187157112281	2.75090691348804	0.0065877804687814	0.529076589484853	-2.48771997794791
HCCS	0.216579600428684	3.99912161963743	2.75017307900499	0.00660191081672072	0.529076589484853	-2.48953343626638
SUSD4	-0.733126888965942	3.13722061211111	-2.74751733605475	0.00665327856469533	0.529191370105437	-2.4960926557373
DHRS4	-0.239565017070515	2.88630355051462	-2.74285756665623	0.0067442852398039	0.529191370105437	-2.50758754417333
PITRM1	0.234782215598017	3.37450660116959	2.74065143949182	0.00678776401053954	0.529191370105437	-2.51302350930619
FEM1C	0.204679511708026	2.51496921167836	2.73517739934715	0.00689674709622941	0.529191370105437	-2.52649452585537
KRT16	-1.40537852192949	7.08591539704678	-2.73170299896208	0.00696673941992832	0.529191370105437	-2.53503193212493
GOLPH3	0.279624752988487	5.432127326	2.73105473871449	0.00697986974789548	0.529191370105437	-2.53662376434618
ODF2L	0.243718264339304	2.26262691075439	2.72974993528411	0.0070063661804503	0.529191370105437	-2.53982672520544
ERP27	0.500457610440678	1.35941576873099	2.72873288177653	0.00702708248519269	0.529191370105437	-2.54232236680062
GKAP1	0.257232346800128	1.33485018125146	2.72831063100407	0.00703569957701873	0.529191370105437	-2.54335823524231
NOL3	-0.304123622730252	3.3771201395731	-2.72738564939377	0.00705460962184596	0.529191370105437	-2.5456268963361
TAF13	0.224639240649824	4.59545479978947	2.72707840144859	0.00706090108526341	0.529191370105437	-2.54638031469066
DNAH5	0.17223145248481	0.345651733795322	2.72631828388694	0.00707648772880927	0.529191370105437	-2.54824390562766
TMEM151A	-0.167528943996642	0.175639129345029	-2.72443478847812	0.00711524425491863	0.529191370105437	-2.55285965951239
SRRM3	-0.434285243632235	1.40168765181287	-2.72325463737179	0.00713962598713825	0.529191370105437	-2.5557502951328
DNAJB7	0.0246460802451231	0.077122732	2.72085802040895	0.00718937269919619	0.529191370105437	-2.5616170046188
THAP6	0.135495899026543	1.36560204497076	2.7198801887119	0.00720975960247522	0.529191370105437	-2.56400929999459
PPARGC1A	0.272607112675568	0.38484210745614	2.71952258985526	0.00721722827601202	0.529191370105437	-2.56488398100477
SPRY3	0.148214331268148	0.331876835192982	2.71798174244673	0.00724949001460011	0.529191370105437	-2.56865167047544
ENPP5	0.495003243277263	1.27249057019298	2.7169298056709	0.00727159004195795	0.529191370105437	-2.57122275526577
VGLL1	0.568953826418452	1.30348704368421	2.7132795248423	0.00734875221845995	0.529191370105437	-2.58013753298892
ROR2	0.418758394410458	1.34517665948538	2.71308178986257	0.00735295316040011	0.529191370105437	-2.58062013285854
ING1	0.199231384962425	2.18351800703509	2.70737774893499	0.00747507684387406	0.529191370105437	-2.59452784074613
PPP1R15B	0.226214670061083	4.11977396883626	2.70653212410316	0.00749333706641782	0.529191370105437	-2.59658738906984
ZNF852	0.0926676349115764	0.427202288701754	2.7057589056493	0.00751006907170262	0.529191370105437	-2.598470075745
X5.Mar	0.200634425496644	3.51767389388304	2.70211790617541	0.00758931339672497	0.529191370105437	-2.60732884372897
ZDHHC6	0.174565939821395	3.63404611535088	2.70115232628167	0.00761045519050826	0.529191370105437	-2.60967633182676
AKR1B10	-1.13615912573809	3.58497933011111	-2.69931291127364	0.00765087742063925	0.529191370105437	-2.61414614338538
GJD3	-0.059684180028142	0.0809901344210526	-2.69733873342997	0.00769447705473537	0.529191370105437	-2.618940340668
FTSJ1	0.199106109260794	4.47141159904094	2.69635477138115	0.00771629159152911	0.529191370105437	-2.62132865086815
PIGU	-0.246270634848256	4.01374114808772	-2.69546079977798	0.00773615949194381	0.529191370105437	-2.62349784350377
DNAJC22	0.520686382739846	1.17217181022807	2.69372297072735	0.00777491392250532	0.529191370105437	-2.62771275026952
CTBP1	0.194840658041253	4.04337807433333	2.69320880096163	0.00778641375247448	0.529191370105437	-2.62895933502734
TCF15	-0.371037536627598	0.843815694380117	-2.68614673206409	0.00794592598650529	0.529191370105437	-2.64605906797992
MT1X	-0.605490836047807	5.59900003819298	-2.68589626579061	0.00795163714243026	0.529191370105437	-2.64666478158616
RBBP8	0.292123999793571	3.82103756824561	2.68587991262614	0.00795201015779465	0.529191370105437	-2.64670432736962
DNAAF4	0.13225406951679	0.435071657707602	2.68565785124081	0.00795707693880713	0.529191370105437	-2.64724130207025
PURA	0.146512258231052	1.77502610895906	2.67704281202836	0.00815591218897074	0.529191370105437	-2.66804233885933
IQCH	0.137365712139751	0.443756638251462	2.67615965962239	0.0081765468173732	0.529191370105437	-2.67017126279144
BVES	0.268387657367924	0.671554753900585	2.67589245274368	0.00818279931902433	0.529191370105437	-2.67081526424129
XPR1	0.343630431927087	3.22227663809357	2.67286465337099	0.00825395044146819	0.529191370105437	-2.67810852798217
CLUH	-0.234879169848417	4.24225916769006	-2.67262864466236	0.00825951987137018	0.529191370105437	-2.67867670101331
NES	-0.510259134831149	3.50080892859064	-2.67245806181522	0.00826354746687609	0.529191370105437	-2.67908733770855
ROM1	-0.181780734831149	1.2049943948538	-2.67233808773322	0.0082663812113538	0.529191370105437	-2.67937613176906
TPT1	0.249962133384876	8.25620535883626	2.67178554181278	0.00827944347241042	0.529191370105437	-2.68070603258865
SLC38A9	0.117753321996483	1.28639497420468	2.66646448378021	0.00840619086696055	0.529191370105437	-2.69350020910554
ENOPH1	0.216263901477774	4.61448903133333	2.6636117374735	0.00847486171356018	0.529191370105437	-2.7003498704259
LMBR1L	0.155193591781899	2.28475479678947	2.66259575782444	0.00849944016053557	0.529191370105437	-2.70278769590127
TNFSF11	0.258146098072274	0.526435548555556	2.66224507768023	0.00850793868498898	0.529191370105437	-2.7036289493522
SPCS1	0.225331544594339	4.02695296595906	2.66132693923361	0.00853022554217954	0.529191370105437	-2.70583100963473
UTP3	0.182916899664533	4.10439401479532	2.66079053373352	0.00854327058559633	0.529191370105437	-2.70711720136716
TMEM120B	0.163205954459066	1.42683842252047	2.66049178602826	0.00855054374035665	0.529191370105437	-2.7078334350383
NCAM2	-0.227031580582987	0.272684526263158	-2.65956299955713	0.00857319117309307	0.529191370105437	-2.71005968739608
ROCK2	0.21763493753102	2.59336241161404	2.65884869730594	0.00859064543275485	0.529191370105437	-2.71177134866628
GNPDA2	0.173890138523184	1.50288983278363	2.65802312272643	0.00861085859667697	0.529191370105437	-2.71374912455298
AC004997.1	-0.0327688677481612	0.0971356267192982	-2.6557998002582	0.00866550733154081	0.529191370105437	-2.71907260091774
UBA3	0.201926891018707	3.76697018895906	2.6550568118989	0.00868383940355164	0.529191370105437	-2.72085068797573
NTN4	0.532838585195876	2.5341344664269	2.65472873408005	0.00869194533230233	0.529191370105437	-2.72163568450122
ATP13A5	-0.257898328461465	0.297386021625731	-2.65456430665408	0.00869601046168938	0.529191370105437	-2.72202907898329
SHROOM3	0.419277620754876	1.79025512814035	2.65449810215066	0.00869764771563174	0.529191370105437	-2.7221874677131
STIMATE	0.0793791945135914	0.565762416555556	2.65396599877255	0.0087108168621571	0.529191370105437	-2.72346034921066
RNF41	0.145440759924209	2.79984094590058	2.65389317942576	0.00871262048232919	0.529191370105437	-2.72363452727087
PTP4A2	0.209100938704031	5.08092473749123	2.65260138243246	0.00874467226622705	0.529191370105437	-2.72672367555549
CMTM5	-0.0185876843074832	0.0250018826023392	-2.65238396433333	0.00875007723501478	0.529191370105437	-2.72724346461557
EIF4EBP1	-0.327660856772469	6.07496901105263	-2.65201517281932	0.00875925220245156	0.529191370105437	-2.72812505823758
GABRA5	-0.056213977403102	0.0287399897719298	-2.6517545268295	0.00876574190468641	0.529191370105437	-2.7287480630519
CLCN4	0.272276556051327	0.786848259526316	2.65129967597345	0.00877707740504237	0.529191370105437	-2.72983512864476
PPM1B	0.202659658335304	2.9231252561462	2.64758035736594	0.00887026477144799	0.529191370105437	-2.73871766741982
STEAP3	-0.349042988984971	3.84464537474854	-2.64494976105169	0.00893671157408421	0.529191370105437	-2.74499320942992
HIST1H4A	-0.113490438215382	0.206405782631579	-2.64406273536006	0.00895921805375339	0.529191370105437	-2.74710800733896
EPHB1	-0.265907945345219	0.282486657350877	-2.64383065102288	0.00896511514615314	0.529191370105437	-2.74766122286054
ZRANB2	0.191484583259036	3.99331555883041	2.64260613243747	0.0089962872036846	0.529191370105437	-2.75057935092326
ERI1	0.20111205442309	2.26774788183041	2.64164475437744	0.00902082898950549	0.529191370105437	-2.75286952605763
STK11	-0.275109399569235	3.0429610522924	-2.64142620748363	0.00902641639894753	0.529191370105437	-2.753390037535
RFC3	0.27941781926575	3.48706750240351	2.64097937175926	0.00903784998599	0.529191370105437	-2.75445414003506
SEMA3B	0.708833180436678	2.40698326635672	2.64084471326299	0.0090412981711056	0.529191370105437	-2.75477478583119
DGCR6	-0.199558781822993	0.785820327947368	-2.64065229933684	0.00904622734951978	0.529191370105437	-2.75523293157947
CISH	0.301393091534379	2.12258201473099	2.64058534077782	0.00904794323317083	0.529191370105437	-2.75539235558783
INPP5J	0.333122589203231	1.2666111739883	2.64034628038266	0.00905407179985297	0.529191370105437	-2.75596151275634
TADA2B	0.178981040783499	2.50158018283041	2.63795705828573	0.00911552777619432	0.529191370105437	-2.76164720146493
PXMP4	-0.305038804625362	2.15840632684795	-2.63685664115831	0.00914395904757651	0.529191370105437	-2.7642643044144
PBLD	0.290065417185002	1.0979521220117	2.63664767247139	0.009149367145936	0.529191370105437	-2.76476117799946
ZKSCAN8	0.240018902868244	1.9828225091345	2.63498248748894	0.00919256507251005	0.529191370105437	-2.76871926882974
TMEM38A	0.351969313164535	1.89405052321637	2.63357259444372	0.00922928373779472	0.529191370105437	-2.77206874788666
SERPINC1	-0.114694828224816	0.133755696602339	-2.63252193508242	0.00925673248203371	0.529191370105437	-2.77456372831615
EFCAB1	0.234848252707707	0.326568021391813	2.63232840387141	0.00926179654245563	0.529191370105437	-2.77502320363598
PEX6	0.346692171039176	3.33777213811111	2.63066809024413	0.00930534394535512	0.529191370105437	-2.77896379267065
DRAM1	0.471824774966102	3.26940200481871	2.63040452247159	0.00931227383763478	0.529191370105437	-2.77958913496497
RALY	-0.217166846170291	5.08333200125146	-2.63015762832146	0.00931876954993669	0.529191370105437	-2.78017486524475
MPP3	-0.217070456490087	1.29691924057895	-2.62977781967945	0.00932877016646084	0.529191370105437	-2.78107582272836
GPALPP1	0.144390820762072	1.5293961695731	2.62901670235781	0.00934883997731594	0.529191370105437	-2.78288093705103
LIN7B	-0.245216038459864	2.22677262153216	-2.62828409007144	0.00936819483994789	0.529191370105437	-2.7846179946588
KANK3	-0.164233730292612	0.760421557163743	-2.62771549957957	0.00938324126349459	0.529191370105437	-2.78596584315655
ACTR8	0.176755580692517	2.52307976703509	2.62707190885922	0.00940029863198034	0.529191370105437	-2.78749115779076
TMBIM6	0.15700993551055	7.12497683976608	2.62626946341911	0.00942160528074058	0.529191370105437	-2.78939247950173
USP38	0.191776100230573	2.32741527870175	2.62546457155453	0.00944302053466068	0.529191370105437	-2.79129906286241
SLC36A4	0.169878207611129	1.20648741814035	2.6252949737127	0.00944753850133173	0.529191370105437	-2.79170072851588
TMEM14C	0.261389628538052	6.1555671784269	2.62524430472215	0.00944888866474233	0.529191370105437	-2.79182072538769
NFKBIB	-0.213972566542214	4.17483198448538	-2.62499166891132	0.00945562317681356	0.529191370105437	-2.79241899863432
CES1	-0.779962021039495	1.07182270814035	-2.62330362606114	0.00950073227762074	0.529191370105437	-2.79641514078771
ANKRD28	0.207364636321713	2.34989770281871	2.62220765180932	0.00953012325859786	0.529191370105437	-2.79900840355502
OTC	-0.0165859412037096	0.0115314308011696	-2.61969323340057	0.0095978622866527	0.529191370105437	-2.80495419285877
UFM1	0.225028858688199	4.06294423264328	2.61689291876519	0.00967381290995345	0.529191370105437	-2.81156987680391
CPA5	0.0654509858292292	0.135890077444444	2.61658391598301	0.00968222676245859	0.529191370105437	-2.81229949172547
ERBIN	0.238420994738406	3.26316371902339	2.61600691094898	0.00969795568147603	0.529191370105437	-2.81366169985499
TRMT11	0.236696876815477	2.64100148090643	2.6156674353135	0.0097072203795173	0.529191370105437	-2.81446301378024
F8A1	0.347623537287657	3.16726118234503	2.61463674243682	0.0097353980110475	0.529191370105437	-2.81689532417155
SPATS2	0.219793939935082	2.73956850147368	2.61421016404218	0.00974708154086969	0.529191370105437	-2.81790174020854
CPD	0.405264920897826	3.18454004987719	2.613726985758	0.00976033050767374	0.529191370105437	-2.8190415090187
SLC46A1	0.171889879647905	0.860780054959064	2.61341511894165	0.0097688906327128	0.529191370105437	-2.81977706871796
CLDN8	-0.489751199803166	0.617562040695906	-2.61316285461651	0.00977581972515019	0.529191370105437	-2.82037199285656
TMEM115	0.204919476873044	4.32501229305263	2.61147401701161	0.00982232194353036	0.529191370105437	-2.82435348276537
IRAK3	0.297564353680045	1.12229366885965	2.61119720590006	0.00982996288909783	0.529191370105437	-2.82500584872184
ZNF746	0.158733989699872	1.70984382345029	2.61053747904706	0.00984819518273602	0.529191370105437	-2.8265603835603
VAMP7	0.256704893267351	4.28074249137427	2.60984454105201	0.00986737802997832	0.529191370105437	-2.8281927866847
TMEM67	0.168022322854174	1.02382949307018	2.60967753094421	0.0098720064497948	0.529191370105437	-2.82858616474854
ABHD14A	0.285282439088264	2.17665166928655	2.60893369952692	0.00989264426474402	0.529191370105437	-2.83033791560859
MAN2B2	0.237375221185641	2.7948874261345	2.60696724217956	0.00994739108027718	0.529191370105437	-2.83496678880708
BLOC1S5	0.189621627857531	2.36190623735673	2.6034954738737	0.0100447112839071	0.529191370105437	-2.84313121411103
AC008770.1	0.0442617378954269	0.0638786160818713	2.60345854714921	0.0100457509913931	0.529191370105437	-2.84321799959684
RETREG1	0.35609608164087	1.13383746636257	2.6030669190661	0.0100567836091028	0.529191370105437	-2.84413833752551
SERPINB5	-0.911517725876236	5.22672448929825	-2.60291148273205	0.0100611654478946	0.529191370105437	-2.84450358240751
RHOA	0.188195246801565	7.53976156473099	2.60173232139128	0.0100944625792735	0.529191370105437	-2.84727372795283
RWDD4	0.186689218663574	2.51490853901754	2.60157528834762	0.0100989043363526	0.529191370105437	-2.84764255096797
DECR1	0.249474811462262	4.18005230711696	2.60051151704313	0.010129039893024	0.529191370105437	-2.85014048899857
C4orf46	0.221815707153662	2.52838760652047	2.59850142754459	0.0101862042912685	0.529191370105437	-2.85485800143909
CCDC113	0.26519669478062	0.858158928467836	2.59821392136652	0.0101944042455555	0.529191370105437	-2.85553248060457
RBM12B	0.18393950828158	1.63397393639181	2.59793356888515	0.010202405878098	0.529191370105437	-2.85619011144764
KLHL29	0.248399040863128	0.767025464134503	2.59728537103722	0.0102209279076644	0.529191370105437	-2.85771035813963
RIMS3	-0.234484622176207	0.72753799871345	-2.59685690633557	0.0102331877108243	0.529191370105437	-2.8587150638145
POU6F1	0.158543927786378	0.875945634181287	2.59637606014696	0.0102469620480295	0.529191370105437	-2.85984241738091
CLASP2	0.17282160809274	1.6235524438655	2.59503329411575	0.0102855151807088	0.529191370105437	-2.8629895438933
ACSM5	-0.0634717396418291	0.107629911660819	-2.59500181643195	0.0102864205197521	0.529191370105437	-2.86306330221116
ATP11C	0.250171135921331	1.97670315345029	2.59325759356248	0.0103366986034561	0.529191370105437	-2.86714907003935
UBE2D1	0.19375280528222	3.11737715685965	2.59194273760508	0.0103747457089405	0.529191370105437	-2.87022739568698
NUBP1	0.218600714442117	3.57074141636842	2.59184949788077	0.010377448492045	0.529191370105437	-2.87044563299131
FUNDC2	0.220174432285738	2.78971480774854	2.59095022544245	0.010403548584488	0.529191370105437	-2.87255010367383
MVD	-0.295620574982089	3.397639567	-2.59041872800578	0.0104190022262016	0.529191370105437	-2.87379359451534
ARPIN	0.244050976312121	2.65941679890643	2.59036289436055	0.0104206268219905	0.529191370105437	-2.87392420924627
YIF1B	-0.221087967283822	3.90821655166082	-2.58887621357411	0.0104639686040818	0.529191370105437	-2.87740113216854
MICU1	0.204517798724978	3.74063342426316	2.58782654859612	0.0104946672686643	0.529191370105437	-2.87985489476473
ART3	0.123544388341701	0.200771885830409	2.58581852049834	0.0105536196691863	0.529191370105437	-2.88454643865802
ATP5F1D	-0.343460633051487	4.87024698711696	-2.58522146203331	0.0105712055462858	0.529191370105437	-2.88594075656926
HRASLS	-0.46287084840518	1.4003069652807	-2.58438590669378	0.0105958603044626	0.529191370105437	-2.88789154220272
SAR1A	0.147318084399426	4.07682082123392	2.58431227302591	0.0105980354871761	0.529191370105437	-2.88806342821837
TGDS	0.210621735561402	2.52871172199415	2.57997139213531	0.0107269778756866	0.529191370105437	-2.89818856304176
CCDC96	0.282598885089062	1.41107854816959	2.57948813697103	0.0107414192816363	0.529191370105437	-2.89931479089035
MYL12A	0.227651261210747	6.53360624326901	2.57921038314473	0.0107497274563983	0.529191370105437	-2.8999620093557
ZSWIM6	0.2261380411551	2.34460190548538	2.57842069124469	0.0107733802247455	0.529191370105437	-2.90180178931688
RCN1	0.301737728382796	4.00371512780117	2.57814290525292	0.0107817115321564	0.529191370105437	-2.9024488363828
CALCOCO1	0.23934032083147	2.91842236837427	2.57782583470965	0.010791228116106	0.529191370105437	-2.90318731062292
CDK2	0.246342685120399	4.54280972230409	2.57757241682199	0.0107988396393388	0.529191370105437	-2.90377747436626
INTU	0.138079014174608	0.755750360859649	2.57589346413527	0.0108493894908024	0.529191370105437	-2.90768609907229
PSMD8	-0.206567200105691	5.79475623959649	-2.57584001812353	0.0108510021205434	0.529191370105437	-2.90781048364484
HES2	-0.725180514244324	3.28057736869006	-2.57495194466865	0.0108778294905454	0.529191370105437	-2.90987694406619
GREM1	-0.328782177103293	1.04459815161988	-2.57420172604129	0.0109005387962141	0.529191370105437	-2.91162211899133
UFL1	0.222237459947713	3.07424012397076	2.57418422313506	0.0109010691206161	0.529191370105437	-2.91166282904921
TJAP1	0.191943898963062	2.67891695918713	2.57406741310731	0.0109046089657006	0.529191370105437	-2.91193451129463
ZNF200	0.127952451411417	1.37922929111111	2.5735862511332	0.0109192011067576	0.529191370105437	-2.91305350082483
ACY3	0.623507714286057	1.76938597690058	2.57210714885777	0.0109641673491031	0.529191370105437	-2.91649209369333
CBX5	0.259623894684201	3.51815861420468	2.57205594918475	0.0109657268405128	0.529191370105437	-2.91661108929269
TUBA4A	-0.425277705379117	5.25770151205848	-2.57106364245823	0.0109959908209395	0.529191370105437	-2.91891692620557
DNAL1	0.184933019380396	1.36689823067836	2.5707500084811	0.0110055717825153	0.529191370105437	-2.91964555156697
MED7	0.142297660293254	2.25655334438596	2.56716169016941	0.0111157222917666	0.530375703014094	-2.92797600734785
PRRX2	-0.542814777728493	2.96597739164327	-2.56528512029548	0.0111737198527532	0.530375703014094	-2.93232829120205
KLHL35	-0.369107926537576	1.75093325388304	-2.56491628703008	0.0111851509031128	0.530375703014094	-2.93318337296396
ZDHHC9	0.261094240732971	3.28171467456725	2.56458562667735	0.0111954077872788	0.530375703014094	-2.93394986064019
ZSCAN9	0.212855415300449	1.98701462420468	2.56402806507174	0.0112127220978182	0.530375703014094	-2.93524211106808
PPP3CB	0.176330028977935	3.16659996540936	2.56305144538418	0.0112431075039353	0.530375703014094	-2.93750498153037
AKR1D1	-0.0143734723141989	0.0190751648888889	-2.56190000377832	0.0112790268570459	0.530375703014094	-2.94017190260052
CYP26B1	-0.322472399283019	1.17557443374269	-2.56188790235974	0.0112794049074318	0.530375703014094	-2.94019992554368
MARVELD3	0.214342049798689	2.20005474838012	2.56065493558145	0.0113179825463473	0.530375703014094	-2.94305443619187
ZNF335	-0.148607654069715	2.39116664420468	-2.55993717505399	0.0113404945579119	0.530375703014094	-2.94471558128231
NOTCH1	-0.402326647853054	3.42069759157895	-2.55847388956142	0.0113865136568853	0.530375703014094	-2.9481007997619
TSPAN3	0.38125468017685	4.4699611720117	2.55771297066361	0.0114105099512642	0.530375703014094	-2.94986043313493
POC1B	0.216895693472337	1.80188064964327	2.55718617856977	0.0114271493553536	0.530375703014094	-2.95107836332617
ZNF281	0.242220805637672	2.31069930324561	2.5567751387251	0.0114401476640883	0.530375703014094	-2.95202851674029
CERS2	0.259441291172369	4.39338276038596	2.55664502086458	0.0114442651379287	0.530375703014094	-2.95232926588371
SORBS2	0.392124317690917	0.957716011076023	2.55448222004741	0.0115128998271522	0.530375703014094	-2.95732621141086
PDP1	0.301774528417493	3.04779886405263	2.55399258181373	0.0115284891580083	0.530375703014094	-2.95845693324431
CYP2U1	0.17152832975088	0.873168147707602	2.55338435267048	0.0115478805588928	0.530375703014094	-2.95986123908239
TPGS1	-0.193219225018228	0.800895463046784	-2.55291998564215	0.0115627050374474	0.530375703014094	-2.9609331824224
TRADD	-0.253974312762713	3.69870827789474	-2.55253827153043	0.0115749036551808	0.530375703014094	-2.96181419554777
ZNF219	-0.249441341882156	2.89781809181287	-2.55114402268095	0.0116195582724488	0.531172013609549	-2.96503115261595
X10.Mar	0.095402043643748	0.126645205350877	2.54983718029175	0.011661553396938	0.531843304102974	-2.96804496613571
KHK	-0.311673494453309	2.19111281751462	-2.5478739284428	0.0117248974576833	0.533482834324591	-2.97256990355889
SPPL3	-0.217131139904541	3.87759014454971	-2.5436699582836	0.0118615746238333	0.536383098399855	-2.98224848530547
RNF14	0.156305764584588	3.00679914683626	2.54261937991229	0.0118959522870355	0.536383098399855	-2.98466487659787
CASTOR1	-0.18902908354797	0.895779922491228	-2.5422336141037	0.0119085979045734	0.536383098399855	-2.98555192940769
PTGER1	-0.257536611754877	0.532562833608187	-2.5411393589085	0.0119445336523698	0.536383098399855	-2.98806744966781
ZDHHC18	-0.206700156882957	3.51065077987134	-2.54066147755205	0.0119602578598721	0.536383098399855	-2.98916571039388
PIGA	0.223220268284938	2.83591125863158	2.54002023758335	0.0119813863071916	0.536383098399855	-2.99063910056872
TMEM263	0.325446413618325	3.06170050652047	2.54001847657213	0.0119814443773204	0.536383098399855	-2.99064314640805
GMPR	0.488778837234729	1.93712324260819	2.53847684040471	0.0120323771840561	0.537427782757588	-2.99418398992098
SENP8	0.0920530561701314	0.630045724637427	2.53645020374892	0.0120996280470726	0.538507423717574	-2.99883577117344
REEP4	-0.291660041442917	5.19404615845029	-2.53608284077042	0.012111854348788	0.538507423717574	-2.9996786202634
YAF2	0.096725961918773	1.20965912234503	2.53350309475587	0.0121980231260517	0.539773870042614	-3.00559421784846
NHLRC3	0.224926729253919	2.28864271296491	2.53324682339407	0.0122066129648879	0.539773870042614	-3.00618156872475
GTF2H2C	0.0720043286528621	0.386760145380117	2.5327437293483	0.0122234916652353	0.539773870042614	-3.00733445556952
GUF1	0.190375771160221	2.81152137711111	2.53105634886589	0.0122802553609656	0.54033782567584	-3.01119970283079
FAM83D	-0.378921065799011	4.18862953124561	-2.52995830921827	0.0123173199792088	0.54033782567584	-3.01371368305694
AKAP5	0.180364162622802	0.748630016614035	2.52936653397733	0.0123373369407202	0.54033782567584	-3.01506814508537
PBDC1	0.248245369305564	4.89102693533918	2.52907380631915	0.0123472492772799	0.54033782567584	-3.01573803547893
COG6	0.198223440972659	1.85978149030409	2.52673067169696	0.0124268492649246	0.54209903625359	-3.021097586211
KIAA0895	0.227386117086025	1.19097388454386	2.52625194100533	0.0124431687996998	0.54209903625359	-3.02219204319953
SIRT2	-0.210214722889511	3.33897030377778	-2.52486605343666	0.0124905205685312	0.54294731596334	-3.02535933091956
ACAP3	-0.25393907640614	2.88686232970175	-2.51974283301889	0.0126669667136085	0.548310523639169	-3.0370539402528
ZNF330	0.197039762628399	3.61414195232749	2.51918937298202	0.0126861607364604	0.548310523639169	-3.03831599326758
OSBPL10	0.279430566248799	1.69308651956725	2.51872252327769	0.0127023712969943	0.548310523639169	-3.03938035004491
MRFAP1L1	0.222940908846343	5.01530009967836	2.51596030524254	0.0127986636354332	0.548310523639169	-3.04567412226253
MUC3A	0.373207152404061	0.449022252081871	2.51560633430187	0.0128110502332448	0.548310523639169	-3.04648019161918
SLC25A14	0.208816721720819	2.25687948373684	2.51329469744872	0.0128922054277764	0.548310523639169	-3.05174171974603
ARMCX3	0.375230473192836	3.30695396040936	2.51315938803204	0.0128969699530675	0.548310523639169	-3.05204955979392
NDP	0.254575651485769	0.355166021046784	2.51148526452603	0.0129560494625896	0.548310523639169	-3.05585706212989
CASQ2	-0.0677786892395266	0.135132710947368	-2.51091806372173	0.0129761205832685	0.548310523639169	-3.05714653010557
PRODH2	-0.0139078346832427	0.00830316704678363	-2.50842980384031	0.0130644990682059	0.548310523639169	-3.06280013348599
REPS2	0.257017599742405	1.13476505737427	2.50660707859367	0.0131295793662824	0.548310523639169	-3.06693828214743
REN	0.267470376785417	0.489665909467836	2.50617439073967	0.0131450708744344	0.548310523639169	-3.06792020891066
ZNF771	-0.146099430988167	0.733850989508772	-2.50612753366708	0.0131467494747003	0.548310523639169	-3.06802653532246
KRT4	-1.22770497071059	3.69896777891813	-2.5047645492969	0.0131956605620125	0.548310523639169	-3.07111856745042
TCTN3	0.222037207227534	3.59674202729825	2.50473203553626	0.0131968293072503	0.548310523639169	-3.07119230837142
ESRRG	0.115388742095939	0.147958267982456	2.50405705141907	0.0132211132670128	0.548310523639169	-3.07272296658771
AZI2	0.181801317512633	1.76006007453216	2.5033091459885	0.0132480672644409	0.548310523639169	-3.07441854289778
CHRNB1	0.276191639461306	1.91652390033333	2.50052963312683	0.0133486690280977	0.548310523639169	-3.08071587379175
APOC3	-0.206400174980493	0.106216065719298	-2.5005151954458	0.0133491933594707	0.548310523639169	-3.08074856726754
WDR6	0.28994952843428	4.52034321212865	2.49976096279877	0.0133766102800952	0.548310523639169	-3.08245625035512
CFAP36	0.276236214386956	3.31829661561988	2.49924891655064	0.0133952521464957	0.548310523639169	-3.08361531983504
FZD3	0.227932336499361	0.527946361900585	2.49734513454795	0.0134647657139901	0.548310523639169	-3.08792280161516
LGALS8	0.186852017227535	2.9403575455848	2.49686148353886	0.0134824766085779	0.548310523639169	-3.08901662312356
PHF3	0.226774740148703	2.77761322342105	2.49635830701906	0.0135009245498079	0.548310523639169	-3.09015439550422
HM13	-0.241906679927405	4.37923322571345	-2.49586655574984	0.0135189753446546	0.548310523639169	-3.09126612850984
MED24	0.199405685912696	3.81899311678947	2.49538427407925	0.0135366994292866	0.548310523639169	-3.09235625631918
CADPS2	0.360217135011672	2.23264488578947	2.49526953369718	0.0135409192426478	0.548310523639169	-3.0926155816394
OR56B4	0.010449969717141	0.0157939049122807	2.49449229259849	0.013569534766281	0.548310523639169	-3.09437193790541
DYNAP	-0.207688359506396	0.222255356818713	-2.49437439262239	0.0135738801699177	0.548310523639169	-3.09463831601491
EMC9	-0.260001032331629	3.62986478304678	-2.49352121256312	0.0136053625467853	0.548310523639169	-3.09656560722296
CSNK1E	0.253514905626638	4.48075400907018	2.49311820535511	0.0136202561447511	0.548310523639169	-3.09747576840649
ANAPC4	0.173355591572274	2.3201708565614	2.49280365770067	0.0136318907115641	0.548310523639169	-3.09818605588119
NPPA	0.0364305652069077	0.116941398567251	2.49231444794904	0.0136500033230096	0.548310523639169	-3.09929058727926
KCTD14	0.421605687946113	1.64483704209942	2.49175658993834	0.0136706837517793	0.548310523639169	-3.10054986718114
TCTN1	0.232286477036137	1.56732234397076	2.49026985740859	0.0137259350308014	0.548310523639169	-3.10390466729669
SEC31A	0.203746641711545	4.11465767995906	2.48960505232108	0.0137507054201605	0.548310523639169	-3.10540419552196
MEOX1	-0.216335072106332	0.680540776035088	-2.48899752523047	0.0137733764720026	0.548310523639169	-3.10677420420536
APBB2	0.218989148592742	1.47354627566667	2.48839241256887	0.0137959905208226	0.548310523639169	-3.10813846079263
HPF1	0.232663669564755	4.11903574817544	2.48768383211145	0.0138225133699074	0.548310523639169	-3.10973560066416
ECD	0.153675063441639	3.17380873411111	2.4857392438228	0.0138955347068234	0.548310523639169	-3.11411653950125
OSTC	0.192542030012151	5.76660743402339	2.48510840098376	0.013919297221496	0.548310523639169	-3.11553707666393
HOXD13	-0.498489799022225	1.48447148152632	-2.48432754929915	0.0139487603715962	0.548310523639169	-3.11729494300622
PDHA1	0.206421621045412	4.45567928984795	2.48379898447715	0.0139687357261668	0.548310523639169	-3.11848456686892
ZNF132	0.140965283416533	0.672805277461988	2.48353319670081	0.013978789916158	0.548310523639169	-3.11908267838281
ALKBH7	-0.322341683694438	4.46287365810526	-2.48327763866055	0.0139884632134486	0.548310523639169	-3.11965771371744
LCA5L	0.0980200600554842	0.348295794643275	2.48295770684732	0.0140005815673284	0.548310523639169	-3.1203775203562
TCTN2	0.231403969976654	2.36180885907602	2.48251477118773	0.0140173744825364	0.548310523639169	-3.12137392864901
COG3	0.205472119317717	2.56016870803509	2.4818805922483	0.0140414491824078	0.548310523639169	-3.12280026293663
ZNF275	0.250614324447073	1.6339236772807	2.48122593673428	0.0140663398262173	0.548310523639169	-3.1242722974456
PPP2CA	0.146723726398782	5.00042607079532	2.48109437987402	0.0140713464847995	0.548310523639169	-3.12456806803937
MAPK8IP2	-0.332588359957948	1.27419545818713	-2.4805149768083	0.0140934157104605	0.548310523639169	-3.12587052894792
UBXN10	0.475754556331948	0.932522318508772	2.47894841541124	0.014153239767541	0.548310523639169	-3.12939064885639
ARSK	0.174502371637192	1.49482789439766	2.47826011554012	0.0141795960618738	0.548310523639169	-3.13093663265799
BDH2	0.28933395100096	2.93181494879532	2.47762985249715	0.0142037683269437	0.548310523639169	-3.13235191197838
ABCC6	0.205321434137672	0.473786164052632	2.47693693634897	0.01423038582852	0.548310523639169	-3.13390749667515
VPS13A	0.18526903584426	1.57529009987719	2.47610846260648	0.01426226887247	0.548310523639169	-3.13576687715887
FAM189A2	0.358952197065558	0.887831079520468	2.47520636369924	0.0142970576007273	0.548310523639169	-3.13779084304589
CCDC6	0.245213336212664	4.00040133802339	2.47458949086643	0.0143208902685864	0.548310523639169	-3.13917447734491
OTOA	-0.0267041204491525	0.046694855245614	-2.47448651966233	0.0143248719667824	0.548310523639169	-3.13940540874678
ABCG1	0.360080716534378	2.51770474700585	2.47444815093269	0.0143263558635946	0.548310523639169	-3.13949145523269
ABCC5	-0.476947114447073	3.12103128778363	-2.47431725747661	0.0143314191502689	0.548310523639169	-3.1397849902391
TCEAL9	0.4065645623094	5.62507149590643	2.47281237169366	0.0143897464020315	0.548398070525663	-3.14315873777949
APOA1	-0.266150042865686	0.30637190677193	-2.47167900869002	0.0144338132952216	0.548398070525663	-3.14569832762726
ANXA2	-0.303347189092898	7.33621456075439	-2.47166301185629	0.0144344361350136	0.548398070525663	-3.14573416491196
CRIM1	0.424876114239686	3.03235048360819	2.46943314047945	0.0145214909334479	0.548398070525663	-3.15072758531568
PBRM1	0.229091394177007	2.73066698964912	2.46866102766431	0.0145517431083239	0.548398070525663	-3.15245562878744
RAB5A	0.201556202038213	3.98152600052632	2.46861529564425	0.0145535366931675	0.548398070525663	-3.15255796460672
SPA17	0.244473700214903	1.20173762374269	2.46808088767083	0.0145745104612469	0.548398070525663	-3.15375369412716
KRT77	-0.126377509457627	0.134746887976608	-2.46801136788455	0.0145772408610872	0.548398070525663	-3.15390922594308
SLC35B3	0.229252857782857	3.55730103177193	2.46709574002843	0.014613244760036	0.548398070525663	-3.15595731824801
RNF34	0.158999482487368	3.08900982033918	2.46648594420636	0.0146372667256131	0.548398070525663	-3.15732092964676
PKP2	0.396475427434762	2.00382115726901	2.46632853855116	0.0146434731782553	0.548398070525663	-3.15767286585595
WASHC2C	0.155854782300448	2.48899801806433	2.46312660972404	0.0147702332020047	0.551803553828174	-3.16482739789436
TMEM229B	0.331312426837545	1.60884751477778	2.4624940399409	0.0147953908797652	0.551803553828174	-3.16623982136129
METTL14	0.140322948457626	1.97024513145614	2.46124888790545	0.0148450226415164	0.551803553828174	-3.16901905749572
BCLAF3	0.142446510161336	1.13410082204678	2.46118059917576	0.0148477489065402	0.551803553828174	-3.16917144338255
TEX43	-0.0191590311582987	0.0281783601461988	-2.45832016612306	0.0149623454062938	0.55459343061041	-3.17555096333297
REST	0.180865017174926	2.5267768688655	2.45788680693793	0.0149797753158609	0.55459343061041	-3.17651686891875
FANK1	0.236911356195714	1.23130420931579	2.45550733836062	0.0150758005883574	0.557089450963325	-3.1818176063366
RCBTB1	0.299496157291652	2.63742806505848	2.45395390067443	0.0151387854773052	0.557425837769877	-3.18527562890571
RCHY1	0.162834546083785	1.78223639079532	2.45203231079017	0.0152170206668299	0.557425837769877	-3.18955036822523
SLC4A4	0.374975151454429	0.552000148573099	2.45120396012706	0.0152508565894043	0.557425837769877	-3.19139214680552
CTH	0.26885036040582	0.959654716432749	2.45057479456698	0.0152766009688844	0.557425837769877	-3.1927906659958
NUP107	0.188227240564279	3.17532394529825	2.45025174900253	0.0152898344328881	0.557425837769877	-3.19350860747233
CLGN	0.519409776389351	1.27556489030409	2.44987249797333	0.0153053833290083	0.557425837769877	-3.19435134885909
TMEM92	0.444958570021266	1.89084642749123	2.44986532533654	0.0153056775348904	0.557425837769877	-3.19436728615504
ALMS1	0.173831748959867	1.54703067819298	2.44966499584859	0.0153138966420296	0.557425837769877	-3.19481239233666
CCDC122	0.133058240604093	0.800529813426901	2.44805175862661	0.0153802274607487	0.558795801437726	-3.1983955662959
TCAF2	-0.202386022358809	0.964328009660819	-2.44653037935432	0.0154430150218466	0.558941867091453	-3.20177270831225
NCKAP5L	0.225226624614806	1.72883185816959	2.44520113447884	0.0154980593488573	0.558941867091453	-3.20472175866322
JRKL	0.261176199956509	2.31776503052632	2.4442775334968	0.0155364083661231	0.558941867091453	-3.20676997598695
GRP	-0.463056865303006	1.4071687459883	-2.44207463054255	0.0156282158023245	0.558941867091453	-3.21165233093804
CFAP69	0.145827668504797	0.426186379654971	2.4414672258118	0.015653614339272	0.558941867091453	-3.21299782068188
PIFO	0.434920714111609	0.684599327432749	2.44136841959803	0.0156577493687788	0.558941867091453	-3.21321666144178
FABP1	-0.0417203590975376	0.0242885992280702	-2.44116789834997	0.0156661441418837	0.558941867091453	-3.21366076030031
CCDC149	0.201790334879756	1.13527608552047	2.44100742265438	0.015672865295061	0.558941867091453	-3.21401614500729
SLC16A12	0.234997552063479	0.214413650263158	2.44061330181738	0.0156893829962058	0.558941867091453	-3.21488886132097
CFB	0.543634742149345	2.41729676028655	2.44041345163658	0.0156977646682076	0.558941867091453	-3.21533134699746
KRT39	0.110696180783179	0.123189818333333	2.4393565276356	0.0157421579387663	0.558941867091453	-3.21767090961632
NEIL1	0.262977283021905	1.32868109894152	2.43909641386556	0.0157531003913947	0.558941867091453	-3.21824654236343
MYMX	0.166333890292453	0.291886522637427	2.43795205491897	0.0158013214312417	0.558941867091453	-3.22077833652436
SPTBN4	-0.0650971575911417	0.164150904807018	-2.43742568072552	0.0158235457499286	0.558941867091453	-3.22194252325552
ARNT2	0.41281361031228	1.17221217094152	2.43698122799183	0.0158423328107629	0.558941867091453	-3.22292534189383
SLC22A3	-0.465067975019827	1.57344156880702	-2.43542868087512	0.0159081145292982	0.558941867091453	-3.22635718518778
EFHC1	0.308013977378797	1.50175395426316	2.43522549970749	0.0159167412602553	0.558941867091453	-3.22680615884416
EIF2AK4	0.184235178794531	2.26197836895906	2.43521229513212	0.0159173020479252	0.558941867091453	-3.22683533606625
MESD	0.155770760196031	3.58981289984211	2.43418581539869	0.0159609494899053	0.558941867091453	-3.22910302683951
PLD1	-0.346706005093222	2.1430662012807	-2.43305132566815	0.0160093131571474	0.558941867091453	-3.23160830012406
UBE2H	0.219728784440678	4.70622990790058	2.43266090023124	0.0160259871582995	0.558941867091453	-3.23247021888735
SUCLG2	0.241687475553886	4.16493424478947	2.43066340169761	0.0161115360607228	0.558941867091453	-3.23687796745891
PHAX	0.145544444729772	3.05610466272515	2.43005188131715	0.016137807108425	0.558941867091453	-3.23822669724572
C1orf61	-0.0913868526387912	0.0836741401169591	-2.42991010420575	0.0161439033051496	0.558941867091453	-3.23853934668278
TM4SF19	-0.349491995822834	0.796659782678363	-2.426207375941	0.0163038396284261	0.558941867091453	-3.24669867264742
THAP10	0.205103547242083	1.59820211840936	2.42606070156711	0.0163102039287987	0.558941867091453	-3.2470216461697
ICA1	0.461668781517909	2.09834017891228	2.42585894097411	0.0163189620555888	0.558941867091453	-3.24746588862752
RAB28	0.201301324472976	3.05209038874269	2.42569151819822	0.016326232793476	0.558941867091453	-3.24783449901508
ZNF365	-0.206418443763831	0.422921711643275	-2.42563360288362	0.0163287485740711	0.558941867091453	-3.24796200416312
DAP	0.253163396711384	5.26690610636257	2.42470205440895	0.0163692613048381	0.558941867091453	-3.2500124934153
EPHX2	-0.394360071075793	2.36992528621053	-2.4231972885237	0.0164348912719954	0.558941867091453	-3.25332318209151
EFCAB10	0.0954770024472338	0.242339359157895	2.42124413871832	0.0165204251043647	0.558941867091453	-3.25761752935869
SUPT7L	0.140638681474255	3.42487939987135	2.42087587026012	0.0165365967240294	0.558941867091453	-3.2584268726861
CALB2	-0.53201110243796	1.20643732161404	-2.42032435412973	0.0165608414545786	0.558941867091453	-3.25963872543143
FASTKD3	0.184422027338824	2.23094090336257	2.41860038540189	0.0166368305842498	0.558941867091453	-3.26342516781737
CSRNP2	0.190274236918451	2.73087944392398	2.41844441700205	0.0166437205755951	0.558941867091453	-3.26376760571205
SRP19	0.163891323774705	3.08639762182456	2.41831028027485	0.0166496481622515	0.558941867091453	-3.26406209446249
SEMA4D	0.221593041041574	2.16499505590058	2.41814431233029	0.0166569849789107	0.558941867091453	-3.26442644564615
ODR4	0.183841031228974	3.07408569690058	2.4179278866375	0.016666556644573	0.558941867091453	-3.26490153235923
ZNF621	0.188286420362967	1.63906719421637	2.41778887244497	0.0166727072705575	0.558941867091453	-3.26520666843341
TRIM38	0.228922338791173	2.52735636592398	2.41776117778831	0.0166739328494504	0.558941867091453	-3.26526745624225
ZNF48	0.227390852192678	2.23234215891228	2.41575978107503	0.016762712722167	0.558941867091453	-3.26965866755695
GLI4	-0.221641779586665	2.31653428159649	-2.41305434599951	0.016883388382635	0.558941867091453	-3.27558921966769
PARVA	0.254036189569556	2.86088040328655	2.41278633104783	0.0168953849395635	0.558941867091453	-3.27617639587621
CDK7	0.163920172865847	3.5584956939883	2.41168688553386	0.0169446759969523	0.558941867091453	-3.27858446393392
MAD2L1BP	0.195405061345699	3.92399003695906	2.41164511208568	0.0169465513194647	0.558941867091453	-3.27867593840047
PCDH8	-0.11328094967157	0.10884551971345	-2.4110814866385	0.0169718719542572	0.558941867091453	-3.27991000752947
BMPR1A	0.160673161471058	1.71597893337427	2.40997418890091	0.0170217143942749	0.558941867091453	-3.28233367723203
EIF1B	0.218007862710905	4.29600944577778	2.4095294782814	0.0170417684543386	0.558941867091453	-3.28330677517255
ERICH6B	0.0340074641216821	0.110215229871345	2.40925179061593	0.0170543012808986	0.558941867091453	-3.28391431552776
RBM15B	0.189510237805565	3.67895120380117	2.40924140095202	0.0170547703539956	0.558941867091453	-3.28393704534307
DHCR7	-0.321769633789256	3.74887905484211	-2.40842372326055	0.017091722746282	0.558941867091453	-3.28572562042417
SEC13	0.189097487827953	4.3699564772924	2.40835508201464	0.0170948279951086	0.558941867091453	-3.28587573950904
CDYL2	0.223821823427406	0.898452342707602	2.40691556775863	0.0171600650653394	0.558941867091453	-3.28902305511234
HTATSF1	0.244252275053245	5.19944242877193	2.40662373105712	0.0171733175870166	0.558941867091453	-3.28966090582266
SLC39A8	0.413377495195074	2.40405226122222	2.40474838144717	0.0172586949280569	0.558941867091453	-3.29375803400949
CHIC1	0.193161339732011	1.17334782670175	2.40459039910384	0.0172659043704473	0.558941867091453	-3.29410304679063
PRKAB1	0.264187959579949	2.93240743624561	2.40413748920884	0.017286587451379	0.558941867091453	-3.29509202596577
SIRT1	0.230337746525745	2.45794232897661	2.40410334496143	0.0172881476083901	0.558941867091453	-3.29516657670956
ZBED3	0.304482944583947	1.3872541427076	2.4036721515862	0.0173078609007855	0.558941867091453	-3.29610796205454
RAB19	0.166580549657819	0.53526528351462	2.40319471946225	0.0173297113353005	0.558941867091453	-3.29715011309069
DUSP16	0.253858061489288	2.96875269911696	2.40229069486171	0.0173711523150739	0.558941867091453	-3.29912291373054
PROSER1	0.204537903354495	2.85187620885965	2.40195435020312	0.0173865928996411	0.558941867091453	-3.29985672306724
LPGAT1	0.269980664687719	3.27583672729825	2.40146410560775	0.0174091203189724	0.558941867091453	-3.30092612759908
RFK	0.324001055966742	2.9622661697076	2.40060268050941	0.0174487665483117	0.558941867091453	-3.30280472215913
SPCS3	0.175302200492643	4.20093712883626	2.40031718369909	0.0174619238630116	0.558941867091453	-3.30342719487922
GOLM1	0.451903162496643	4.65253363449123	2.39988130093532	0.0174820287439192	0.558941867091453	-3.30437742340532
TRIM17	0.421295307660217	1.28185499636257	2.39909024645065	0.0175185680487727	0.558941867091453	-3.30610151966615
TRMT9B	0.141477583529901	0.32934718180117	2.39842528510362	0.0175493352686872	0.558941867091453	-3.30755038807097
AHDC1	-0.271158925219539	2.9890767584269	-2.39527222932354	0.0176958760374984	0.558941867091453	-3.31441542016917
TSPO	-0.273243314974417	7.02035613994152	-2.39430537482346	0.0177410275910378	0.558941867091453	-3.31651883373674
ZBED8	0.196161370361848	1.59861975233333	2.3939476795017	0.0177577575509737	0.558941867091453	-3.31729680768583
FUBP1	0.182675879226895	4.23325384948538	2.39252859307712	0.0178242679110083	0.558941867091453	-3.32038220199259
S100A14	-0.676466808255044	8.09473928376608	-2.39155387362721	0.0178700789605536	0.558941867091453	-3.32250046224466
ABHD4	-0.307176741244003	3.62176556255556	-2.39152826341798	0.0178712840221056	0.558941867091453	-3.32255610752122
TMED4	0.163136430606969	4.66039220595906	2.39144571963185	0.0178751685222801	0.558941867091453	-3.32273545299713
BMI1	0.231404764176687	3.08325344440351	2.39123040637541	0.0178853046494075	0.558941867091453	-3.32320324376091
SPATA24	0.191267481674609	1.79432457987134	2.39108148830883	0.0178923181156636	0.558941867091453	-3.32352676104237
FAM169A	0.125423738363607	0.383595694116959	2.39041017816555	0.0179239644184049	0.558941867091453	-3.32498491702658
GNAI2	0.182633263807801	5.13712742339181	2.3903431971453	0.0179271246902929	0.558941867091453	-3.32513038591728
ZNF248	0.144018132706747	1.36870335139766	2.38996528011346	0.0179449646506731	0.558941867091453	-3.32595107228895
EIF4E3	0.191111065513751	1.5081714109883	2.38931357493919	0.0179757659192533	0.558941867091453	-3.32736603457725
RFX5	0.263275253354652	3.8214987477076	2.38925514385706	0.0179785298038754	0.558941867091453	-3.32749288080817
C5orf22	0.203084964833867	3.05330467176608	2.38924439459768	0.0179790383021127	0.558941867091453	-3.32751621572883
FAM193A	0.186870187350817	2.46952179407018	2.38807145045403	0.0180346013337583	0.558941867091453	-3.33006190260462
SPEF2	0.148700113648385	0.313844506538012	2.38792026550906	0.0180417740781441	0.558941867091453	-3.33038994060249
OFD1	0.2303586323126	3.40538506507018	2.38723679079449	0.0180742319825973	0.558941867091453	-3.33187268882415
CCDC160	0.393170491973936	0.80978664422807	2.3867602886838	0.0180968913645876	0.558941867091453	-3.33290619144706
ADH7	-0.962941544501439	2.22453399418713	-2.38673723194805	0.018097988431281	0.558941867091453	-3.33295619516251
AHNAK	-0.34423927804733	5.42931780432749	-2.38662989958174	0.0181030962053812	0.558941867091453	-3.33318896361272
RPGR	0.203301749923729	1.1157276944386	2.38474097650722	0.0181931956770107	0.558941867091453	-3.33728381915375
EVI5	0.157884781907579	1.54648775461988	2.38463644809895	0.0181981931093222	0.558941867091453	-3.33751033037119
PHF11	0.210985457813559	2.88068851922222	2.38369958783873	0.0182430379286961	0.558941867091453	-3.33954007736856
SLC35B2	0.235221325713469	4.75295757552632	2.38197381756099	0.0183259011786583	0.558941867091453	-3.34327708721564
SMIM10	0.299391237075792	1.39758737759649	2.38069563746842	0.018387487373068	0.558941867091453	-3.34604325394293
RAB5B	0.148979879900866	4.87859108604678	2.38053208828349	0.0183953807919319	0.558941867091453	-3.34639709828846
TMEM14B	0.216724325762071	3.49601001105263	2.37995561690982	0.0184232270526044	0.558941867091453	-3.34764413363627
ARHGEF3	0.231481138511035	2.78376336212281	2.37991364698963	0.0184252558486426	0.558941867091453	-3.34773491289291
CCDC40	0.262276474991366	0.579427068134503	2.37990413154054	0.0184257158461041	0.558941867091453	-3.34775549422095
FAM166B	0.235654606588104	0.572026375233918	2.37931507849966	0.0184542116997362	0.558941867091453	-3.34902943032987
MSRA	0.216375366286218	1.99552598528655	2.37846769327861	0.0184952728023603	0.558941867091453	-3.3508615424575
USP43	0.262783910342181	2.01784562191813	2.37844064720717	0.0184965846806053	0.558941867091453	-3.35092000813926
RGS9BP	-0.116788503752318	0.202450689654971	-2.37795141168858	0.0185203293919862	0.558941867091453	-3.3519774850873
DYDC1	0.0727802392270547	0.0825665726549708	2.37702864307392	0.0185651885916724	0.558941867091453	-3.35397148740404
UBE2B	0.165410409804603	4.41439993764327	2.37674902059866	0.0185788009992626	0.558941867091453	-3.35457557877093
ARIH2	0.184097586087146	3.09339896856725	2.3758083004119	0.0186246612575465	0.558941867091453	-3.35660740783444
KIAA1191	0.17946050426783	4.42829236699415	2.37500547413203	0.0186638781606065	0.558941867091453	-3.35834081209864
CCP110	0.21848840595283	1.97521997875439	2.37465216040233	0.0186811601086694	0.558941867091453	-3.35910348855633
RABL2B	0.180636512017909	1.82418553632164	2.37396979998819	0.0187145769919754	0.558941867091453	-3.36057615852813
ZDHHC4	0.245510361870162	3.14763097696491	2.37168208497923	0.0188269973110094	0.558941867091453	-3.36551062738729
SLC18B1	0.303433731554845	3.36764288381287	2.37107479019788	0.0188569402162305	0.558941867091453	-3.36681978264101
ZNF618	0.250104861683243	1.46069628427485	2.37102691226535	0.0188593026421995	0.558941867091453	-3.36692298059679
TTC26	0.19271516151391	1.51369418845029	2.37089917524766	0.0188656068080213	0.558941867091453	-3.36719830042753
UGT1A6	-0.267352638011513	0.42606107322807	-2.37022244688048	0.0188990362024155	0.558941867091453	-3.36865666616559
KCNE2	-0.103674883003518	0.436773647736842	-2.37020756591318	0.0188997718873615	0.558941867091453	-3.36868873064575
EAF1	0.204250510224658	2.53129849473684	2.37001675920486	0.0189092072245575	0.558941867091453	-3.36909985113635
KLHL23	0.29011874346818	1.79195176939766	2.36918539879492	0.0189503662755894	0.558941867091453	-3.37089077678464
MYD88	0.241772281097699	4.11312877430994	2.36895863873901	0.018961606438349	0.558941867091453	-3.37137916414356
LRRC59	0.220085146981772	5.1383504725731	2.36876810708301	0.0189710553590391	0.558941867091453	-3.37178949044935
KRT15	-1.11842152383419	5.27907820423977	-2.36803883994161	0.0190072598467393	0.558941867091453	-3.37335974583228
SHBG	0.0440102317449632	0.169836269526316	2.36790289497639	0.0190140155737505	0.558941867091453	-3.37365241222005
MED28	0.181105034186759	2.44092548135673	2.3670356540812	0.0190571626142257	0.558941867091453	-3.37551906582804
RMDN2	0.117306482366486	0.69050115125731	2.36694376815143	0.0190617391863124	0.558941867091453	-3.37571680422625
EEF1E1	0.23424616254733	2.83305780063158	2.36595991078968	0.0191108030632547	0.558941867091453	-3.37783361558572
ZNF572	0.156822646965302	0.735603112245614	2.36571540330247	0.0191230136464024	0.558941867091453	-3.37835955670098
UPK1A	-0.28409931857787	0.391606642035088	-2.36566782094531	0.0191253906854241	0.558941867091453	-3.37846190153525
ENKUR	0.237657743050688	0.480980134403509	2.36561179775386	0.0191281897313977	0.558941867091453	-3.37858239929061
SMS	0.288303158812599	5.77814364092398	2.36550904502773	0.0191333244300859	0.558941867091453	-3.37880339858204
TTC22	-0.402024279034379	2.84634130702924	-2.36477359940262	0.0191701111841427	0.558941867091453	-3.38038492474604
FAM83F	-0.289290369458586	1.36718157701754	-2.36440889198971	0.0191883768548269	0.558941867091453	-3.3811690334103
KIF3A	0.173538695651103	1.49233014772515	2.35998905667933	0.0194109587936111	0.558941867091453	-3.3906625691067
FAM47E	0.109544010788295	0.19305763994152	2.35952283960254	0.0194345695628666	0.558941867091453	-3.39166300936144
IQCE	0.254975599706267	1.87259154712281	2.35884752242322	0.0194688147399272	0.558941867091453	-3.39311182402221
SYCP2L	0.13850434482763	0.196342288128655	2.35870070139451	0.0194762670346751	0.558941867091453	-3.39342676033506
METTL15	0.133373832450752	1.59394657118129	2.35835476594337	0.0194938358569833	0.558941867091453	-3.39416873187916
ZMYM4	0.176842660378318	2.97869070945029	2.35818613216416	0.0195024052253665	0.558941867091453	-3.39453038530048
PPP1CB	0.2198038714717	6.07102746487134	2.35815584659759	0.0195039445816693	0.558941867091453	-3.39459533342724
STT3B	0.201868032478253	5.03130676610526	2.35799892372913	0.0195119223801345	0.558941867091453	-3.39493184584239
NUP54	0.183668521497922	3.66304418128655	2.35668826622003	0.0195786672675937	0.558941867091453	-3.39774166288691
CASP7	0.291443639741606	3.99197305111696	2.35628209786997	0.0195993920790802	0.558941867091453	-3.39861212006642
SMPDL3B	0.443718339598177	2.99812003663158	2.35612013316816	0.019607661746201	0.558941867091453	-3.39895918671938
TMEM88B	-0.139393325388711	0.219739326730994	-2.35439742185698	0.0196958111681839	0.558941867091453	-3.40264932815292
CCDC8	0.516535710696995	1.86759514554386	2.354327400936	0.0196994014413162	0.558941867091453	-3.40279926354458
PKP1	-1.0979569848756	5.20657187336842	-2.35345857702641	0.0197439977583826	0.558941867091453	-3.4046593251969
GALNT7	0.415611325703069	3.02288410766082	2.3532464347521	0.0197549004206228	0.558941867091453	-3.40511340248861
LRP2BP	0.0828083970436519	0.345290044877193	2.35319661972224	0.0197574613413085	0.558941867091453	-3.40522002291475
KCTD15	-0.364190337256955	2.97397164655556	-2.35296991455155	0.0197691196299458	0.558941867091453	-3.40570521939947
ASB14	0.059768787676687	0.343604144426901	2.35277814601816	0.0197789860365389	0.558941867091453	-3.40611561013464
STS	0.369850751144067	2.2991331679883	2.35231245393955	0.0198029637478371	0.558941867091453	-3.4071120760651
HNRNPA0	0.160063978001919	4.65802908426901	2.35150326775234	0.0198446883035684	0.558941867091453	-3.40884309688761
PLD5	-0.0606756547807803	0.0317343470116959	-2.35050831120535	0.0198960979746382	0.558941867091453	-3.4109707584262
TATDN2	0.164681560920051	2.7974948609883	2.34963636304657	0.0199412481729421	0.558941867091453	-3.41283468248514
GAK	0.186320079422929	2.90942821963743	2.3485574717911	0.0199972389342682	0.558941867091453	-3.41514008642632
TIGD4	0.100218049244963	0.210537193608187	2.34790658488057	0.0200310846463632	0.558941867091453	-3.41653044140982
LRP5L	0.170221445972818	0.967353221625731	2.34706209530997	0.0200750727460771	0.558941867091453	-3.41833381381122
TMEM106A	0.171227905764951	1.36968129911696	2.34666112937773	0.0200959881763891	0.558941867091453	-3.41918984798301
MCMDC2	-0.0807122570327791	0.375750728538012	-2.34652563752604	0.0201030601208381	0.558941867091453	-3.41947908274661
CCAR1	0.178273585859928	3.83574375297661	2.34576925944738	0.0201425792510802	0.558941867091453	-3.42109343845367
RAB36	0.365988966830828	1.56376366380702	2.34555417287229	0.0201538295449851	0.558941867091453	-3.42155241416133
FABP5	-0.980973060083784	6.27280543818713	-2.34349381836622	0.0202618788136683	0.558941867091453	-3.42594703833956
AC003006.1	-0.0269093853266709	0.0280167264385965	-2.34314731061817	0.0202801003984064	0.558941867091453	-3.42668576651556
LRRC24	-0.00829497169555484	0.00826573678362573	-2.34301570202931	0.0202870249947739	0.558941867091453	-3.42696631930936
KRT10	-0.640738362674289	5.09999732522222	-2.34245794418863	0.0203163945708102	0.558941867091453	-3.42815514018548
CCPG1	0.187940960381035	1.44957008753216	2.34228193049887	0.0203256706002648	0.558941867091453	-3.42853024592369
PHYHD1	0.649821419602816	2.69308179868421	2.34175557986433	0.0203534318443798	0.558941867091453	-3.42965180367116
ASPHD2	0.252905472942437	1.73820477569006	2.34044905666241	0.0204224858906154	0.558941867091453	-3.43243475093813
ZNF215	0.162238190477615	0.396463424929825	2.33951866663379	0.0204717856546586	0.558941867091453	-3.43441563562622
OSBP2	0.416356849317078	1.79432449551462	2.33925171244413	0.0204859504161463	0.558941867091453	-3.43498386955729
MRPL1	0.185371368700353	3.69342985794737	2.33911860102608	0.0204930166152043	0.558941867091453	-3.43526718553517
CDH24	-0.260450047737128	3.06880185847953	-2.33880785490844	0.0205095208719349	0.558941867091453	-3.43592852281703
ZNF836	0.139695379240647	1.38387607671345	2.33839512712144	0.0205314596294971	0.558941867091453	-3.43680677310574
IDO1	0.828921547548608	4.28100012694152	2.33835127304324	0.0205337919285414	0.558941867091453	-3.43690008242097
MAPK11	-0.283973516500799	2.65297190790058	-2.33812085453018	0.0205460501464079	0.558941867091453	-3.43739032226911
CC2D2B	0.0122753379504317	0.0349471873625731	2.33699761429543	0.0206058985284594	0.558941867091453	-3.43977948934024
RNF10	0.117692512462744	4.85453563948538	2.33698452544252	0.0206065968304723	0.558941867091453	-3.43980732342217
HNRNPH3	0.15141506380764	4.96213024435088	2.3364909566384	0.0206329443652002	0.558941867091453	-3.44085681525627
IQANK1	-0.360426271772306	3.7447584350117	-2.33577592113856	0.0206711667250217	0.558941867091453	-3.44237685204056
ABCA3	-0.446808705761592	1.86139614376608	-2.33479357518409	0.0207237797662091	0.558941867091453	-3.44446443443236
EXOC2	0.186806217209465	2.9894190569883	2.33451544698418	0.0207386972910694	0.558941867091453	-3.44505533545756
ACSL6	-0.0465698196399105	0.0746233488596491	-2.33427885671642	0.0207513943438363	0.558941867091453	-3.4455579347721
SCML1	0.2210792962827	2.10036578493567	2.33426909386802	0.0207519184319321	0.558941867091453	-3.44557867340692
ESPN	-0.42084764909674	3.50918022201754	-2.33392252656593	0.020770530360249	0.558941867091453	-3.44631481312855
RDH14	0.19013353592149	3.61603101089474	2.3332469732601	0.0208068522379145	0.558941867091453	-3.44774945496527
LEPROT	0.191635391910458	4.05696481371345	2.33222130119566	0.0208621054203648	0.558941867091453	-3.44992688669875
MYOG	-0.0272511904710585	0.0172428100701754	-2.33202754916754	0.0208725573606127	0.558941867091453	-3.45033810862751
KIR2DL4	0.288030073392069	0.880276707315789	2.33132507284954	0.0209104910176218	0.558941867091453	-3.4518287863479
DIAPH3	0.227694730504478	1.83556001615205	2.33076204428567	0.0209409382546307	0.558941867091453	-3.45302324858637
CTNNBL1	-0.19210714801359	4.07297722425146	-2.33025558383604	0.0209683597158542	0.558941867091453	-3.45409747166724
HELB	0.0929597458600898	0.677401761678363	2.33011401682109	0.0209760302700866	0.558941867091453	-3.4543977020385
CCDC65	0.182425182642629	0.689702458426901	2.32903232358318	0.021034721352133	0.558941867091453	-3.45669115682955
CDK8	0.170190613787812	2.56520229635088	2.32876558505653	0.0210492163602829	0.558941867091453	-3.45725655500962
PHF6	0.220126277932842	2.64166257631579	2.32868322072136	0.0210536939468615	0.558941867091453	-3.45743112816107
MYOM1	0.171537165509434	0.434311577105263	2.32830926064766	0.0210740341347531	0.558941867091453	-3.4582236728242
AK9	0.140059271357211	0.629205522157895	2.32764322378704	0.0211103035489257	0.558941867091453	-3.45963493003735
KLHDC10	0.158535927466102	2.96900201505848	2.32731180400767	0.0211283716344401	0.558941867091453	-3.46033703075759
DELE1	0.166818266664054	2.99892027033918	2.32689019065047	0.0211513764654031	0.558941867091453	-3.46123006831761
NDUFAF7	0.141051435071952	2.12951500761404	2.32623747943907	0.0211870342964712	0.558941867091453	-3.46261230617055
HMSD	-0.300302976543492	1.14162156270175	-2.32598176270584	0.0212010185831148	0.558941867091453	-3.46315373533582
THOC7	0.191464359156376	5.01132240152632	2.32595145491141	0.0212026765518272	0.558941867091453	-3.46321790235836
CHMP1B	0.248318361579469	4.74484906233333	2.32544815906353	0.0212302256939343	0.558941867091453	-3.46428335552051
PNISR	0.239324946684362	3.0217026694269	2.32479222763278	0.0212661769297706	0.558941867091453	-3.465671607595
TBC1D1	0.216256819763831	2.83079860114035	2.32460649203502	0.0212763667079999	0.558941867091453	-3.46606464292986
ACHE	0.3367035290008	0.795738013350877	2.32380609797867	0.0213203268135534	0.558941867091453	-3.46775802219334
CP	0.747480119430605	2.02902921554386	2.32366420902859	0.0213281281134758	0.558941867091453	-3.46805815723219
ARMS2	0.0183163937340902	0.0371774355087719	2.32332242924361	0.0213469300549142	0.558941867091453	-3.46878104731437
LFNG	0.421565594411896	2.82732368238596	2.32285176904787	0.0213728457814838	0.558941867091453	-3.46977636659761
FAAP20	-0.186209114114008	2.14198587687719	-2.32272178180118	0.021380008073516	0.558941867091453	-3.47005122133756
CCDC154	0.189774999074033	0.491733574502924	2.32192500860671	0.0214239563370386	0.558941867091453	-3.47173566403404
RIPPLY2	-0.20265130348369	0.259366185982456	-2.32075519355351	0.0214886245610573	0.558941867091453	-3.4742077688161
LASP1	0.190728407843942	5.0564331999883	2.3201527353435	0.0215219957287144	0.558941867091453	-3.47548045593963
CDKAL1	0.1713729389362	2.50722495205263	2.31997814742074	0.0215316749486694	0.558941867091453	-3.47584921352626
RNF126	-0.20847456645171	3.7966583260117	-2.31935255306539	0.0215663895373302	0.558941867091453	-3.47717035581321
RUNDC1	0.213602395627758	2.7414805940117	2.31913297748918	0.0215785855606837	0.558941867091453	-3.47763398082727
ZNF451	0.124428867451871	1.62207439014035	2.31876191079609	0.0215992097175502	0.558941867091453	-3.47841738001661
WDTC1	0.226177318577391	3.95486067146784	2.3182430204571	0.0216280790491638	0.558941867091453	-3.4795126693001
HMGXB3	0.147401928264152	3.08037435123392	2.31783646004481	0.0216507223882877	0.558941867091453	-3.48037068913417
PCDH7	0.424511407950112	2.04685755420468	2.31744051217384	0.0216727946698179	0.558941867091453	-3.48120617668693
ACTR3B	0.153199460818677	0.953998118280702	2.31733801397763	0.0216785116937155	0.558941867091453	-3.4814224358631
LCTL	0.0369336946682123	0.166196707865497	2.31700623422375	0.0216970263966297	0.558941867091453	-3.48212239093795
TEAD2	0.372884210868242	3.90195715555556	2.31676949937514	0.0217102456815874	0.558941867091453	-3.48262177270369
KIAA1586	0.155217349527024	1.56617311936257	2.31596936392255	0.0217549776414068	0.558941867091453	-3.48430927028611
CCDC71	0.188205895790376	3.73649423809942	2.31568153278592	0.0217710887597675	0.558941867091453	-3.48491617718705
CSTL1	-0.067485651215542	0.150065153584795	-2.31531958662161	0.0217913632758108	0.558941867091453	-3.48567925939359
EIF3K	-0.228702164810842	6.18625412494152	-2.31492498964246	0.0218134856213158	0.558941867091453	-3.48651105147172
ASPA	0.0714131793711225	0.128855807409357	2.31348424168679	0.0218944259777749	0.559190902775406	-3.48954695580864
MIB2	-0.188503650216821	2.57017703787719	-2.31317942730293	0.0219115840161069	0.559190902775406	-3.49018902581562
RPS15	-0.274538829743046	7.17061145563158	-2.31296832366259	0.0219234739819757	0.559190902775406	-3.49063365439302
LUC7L3	0.190982539527502	4.05587357123977	2.31269662167805	0.0219387853560586	0.559190902775406	-3.49120585996817
GRK4	0.114487060007356	0.809094467649123	2.31093188542789	0.0220384631794963	0.559190902775406	-3.49492087253407
CHAMP1	0.229214374921012	2.6768353999883	2.31068341095601	0.0220525296668511	0.559190902775406	-3.49544373253297
RIOK2	0.12638639516853	2.19089432319298	2.31031274686406	0.0220735281229442	0.559190902775406	-3.4962236160731
MAK	0.238145249194435	0.484332352321637	2.3095676773611	0.0221157900723559	0.559190902775406	-3.49779090103596
ANKRD24	-0.133859202918772	0.409277799830409	-2.30867924957265	0.0221662764061762	0.559190902775406	-3.49965912828105
ING2	0.220739323885671	3.59918685542105	2.30855563480774	0.0221733090212472	0.559190902775406	-3.49991901788684
EXOSC8	0.179001679766711	3.39578329735088	2.30816285709413	0.0221956676831399	0.559190902775406	-3.50074471350101
TIMM23	0.1481260435323	5.54888745222807	2.30742573986764	0.0222376810867407	0.559190902775406	-3.50229392350438
ZNF75D	0.193621627182764	1.64146340711111	2.30723206187742	0.0222487317011394	0.559190902775406	-3.50270090258832
FAM199X	0.1952107056599	3.14598256783041	2.30699081828556	0.0222625029860387	0.559190902775406	-3.5032077874554
TAPBP	0.289555720281423	6.09606144264327	2.30679394508414	0.0222737469473294	0.559190902775406	-3.50362140750023
ZNF443	0.233097907188039	1.19912047756725	2.30663828797859	0.022282640472102	0.559190902775406	-3.50394841136783
ANKRA2	0.206159812237929	2.68461629823392	2.30453715143237	0.0224029948399745	0.560522103128414	-3.50836045168454
ST8SIA3	-0.0324068054277263	0.0120242027426901	-2.3043165931139	0.0224156615592912	0.560522103128414	-3.50882336968586
HTT	0.167498600779342	2.44342020894737	2.3042056495641	0.0224220354491648	0.560522103128414	-3.50905620747443
PRRC1	0.170870163964823	2.98683820522222	2.30286625082386	0.022499111642114	0.561727820664779	-3.5118663828875
MYLIP	0.313003146572273	3.37938711603509	2.30201665313689	0.0225481223979691	0.562230647347054	-3.51364812069356
MYO10	0.283660505049568	2.72842796249708	2.30136225533666	0.0225859364536074	0.562453358692521	-3.51502007482385
ELMOD2	0.16874220851615	2.46021049276608	2.30050764122003	0.022635403628003	0.562965325991994	-3.51681123579421
ABHD14B	0.259376209973299	4.15711638676023	2.29880731331095	0.0227341053693433	0.564698938727795	-3.52037305270053
CLEC2A	-0.331675705246562	0.398121995064327	-2.29778296172412	0.0227937495337465	0.565186345223294	-3.52251765693826
PGM3	0.201084729793732	2.5363165304269	2.29730683761718	0.0228215191220201	0.565186345223294	-3.52351417600647
PIWIL1	0.21928355075024	0.259399457239766	2.29697663066839	0.0228407956090548	0.565186345223294	-3.524205179644
SLC35A2	0.195742219001438	3.99477909476023	2.29577207865433	0.0229112347564485	0.565337487273978	-3.52672508308643
KRTAP5.1	0.160029843069076	0.328242834508772	2.29221452420417	0.0231203840828427	0.565337487273978	-3.53416020768917
PTTG2	0.0360230533909498	0.0943906783567251	2.29190397530092	0.023138720444645	0.565337487273978	-3.53480872840583
C20orf85	0.415857497856412	0.451174410918129	2.29089112388436	0.0231986128237564	0.565337487273978	-3.53692329914685
DSG3	-1.12795162281244	4.76832275008187	-2.29034024364702	0.0232312446981587	0.565337487273978	-3.53807302668088
PTTG1IP	0.218511225745439	6.15593179036842	2.28965841310774	0.023271689200178	0.565337487273978	-3.53949569867002
MUC1	0.692031605667892	5.64151886744444	2.28963636706098	0.0232729979457893	0.565337487273978	-3.53954169218162
FAM83G	-0.318611207055006	3.09965349810526	-2.2888648479541	0.0233188391697669	0.565337487273978	-3.54115101092056
NME6	0.130246675715381	2.08041786914035	2.28880222336712	0.0233225635921522	0.565337487273978	-3.54128161783736
ATXN7	0.181346433959386	2.09559386305263	2.28795160735229	0.0233732032221945	0.565337487273978	-3.54305529157304
FBXL13	0.082676210667093	0.201338589	2.28714871137687	0.023421090249609	0.565337487273978	-3.54472889491649
CNOT10	0.154571705223379	3.03352683777193	2.28701480814646	0.0234290849768749	0.565337487273978	-3.54500795713387
GPR135	0.0796587273162775	0.292229321309942	2.28663964165104	0.0234514971181866	0.565337487273978	-3.54578974472983
TEKT2	0.511017454401663	1.02276382631579	2.28647950319061	0.0234610693747507	0.565337487273978	-3.54612341136558
DRAXIN	0.131182132416374	0.31301701574269	2.28593819199979	0.0234934515153446	0.565337487273978	-3.54725113260903
PSMG1	0.225163118671412	4.19256391529825	2.28479943695371	0.0235617015249872	0.565337487273978	-3.54962270083523
CTBP2	0.199850144340901	3.0609626547193	2.28453246051375	0.0235777275543478	0.565337487273978	-3.55017854513395
BEND7	0.268579274890471	0.773087781725146	2.28444944336356	0.023582712842387	0.565337487273978	-3.55035137424143
C5orf63	0.120887538898145	0.654292910871345	2.28398167938241	0.0236108199304499	0.565337487273978	-3.55132507792945
RBM3	0.196583256174447	5.66374655872515	2.28368800692403	0.0236284811560754	0.565337487273978	-3.55193629498662
TMEM107	0.215189333208185	2.34569315453801	2.2834268205828	0.0236441984077783	0.565337487273978	-3.55247983722813
TECR	-0.205545013318998	5.16839685652047	-2.28302449561479	0.0236684267784566	0.565337487273978	-3.55331698231615
AKR1E2	-0.264952512630636	1.4519108748538	-2.28262264948294	0.0236926480028336	0.565337487273978	-3.55415299315629
TMEM259	-0.180222042493604	5.12011845998246	-2.28235355430443	0.0237088798063962	0.565337487273978	-3.55471274851279
SUV39H2	0.158776463756637	2.41760037939181	2.28224361157463	0.0237155143448106	0.565337487273978	-3.554941426881
F12	-0.333699358917495	2.54300547495322	-2.2820331510401	0.0237282192034005	0.565337487273978	-3.5553791512107
AL354761.1	-0.133970165699872	0.0542348202865497	-2.28115866485388	0.0237810730798078	0.565337487273978	-3.5571975380251
AC137834.1	0.0213920282826991	0.0524477423976608	2.28060321878045	0.0238146976765239	0.565337487273978	-3.55835218105318
MED20	0.176254544972019	3.08830429167251	2.28051047222286	0.0238203162526983	0.565337487273978	-3.55854495388725
CHML	0.243570311917494	2.22934319091228	2.2804396801977	0.0238246056063254	0.565337487273978	-3.55869208949392
KCNK7	-0.326650758771346	1.05200296264912	-2.28038695929954	0.0238278004529289	0.565337487273978	-3.55880166291774
ADH1B	-0.145024503840422	0.0868579256491228	-2.2791462458613	0.0239030950555843	0.565337487273978	-3.56137963694057
FAM98C	-0.197752714620883	2.63730349061403	-2.27854481573295	0.0239396686260581	0.565337487273978	-3.5626288250455
RBM6	0.221701903659418	3.51738617239766	2.27834932552877	0.0239515671209843	0.565337487273978	-3.56303479745625
IMPAD1	0.171210705521746	3.6851651585848	2.27832539405519	0.0239530240635331	0.565337487273978	-3.56308449344912
RIC1	-0.239742208129039	2.09077951439766	-2.2771143644249	0.0240268525787582	0.565337487273978	-3.56559867376522
ATG4A	0.195767817898466	2.84571845117544	2.27649885067285	0.0240644526504319	0.565337487273978	-3.56687604240369
RSPH1	0.386597332838184	0.995641092614035	2.27643513130326	0.0240683480330249	0.565337487273978	-3.56700826000222
CCDC62	0.0263442132313719	0.073443772368421	2.27610205341261	0.0240887192003192	0.565337487273978	-3.56769933970592
LBX1	-0.16469322270291	0.179615589397661	-2.27412590223428	0.0242098918022409	0.565337487273978	-3.57179756709924
C16orf96	-0.0334119501527023	0.0765470340643275	-2.2739485415934	0.0242207931332652	0.565337487273978	-3.57216522212604
SEL1L3	0.431339853760474	3.27142738883626	2.27370052891115	0.0242360442344943	0.565337487273978	-3.57267928836963
MYOM2	-0.109804678904221	0.269680087871345	-2.27327933263262	0.0242619641974911	0.565337487273978	-3.57355219910602
CARD18	-0.235188795978734	0.280207778251462	-2.27169585306332	0.024359626820058	0.565337487273978	-3.57683253498807
TSFM	0.145179798477614	3.55242240988304	2.27088831101784	0.0244095649701707	0.565337487273978	-3.57850461414862
MKKS	-0.158901927083626	2.9143907177076	-2.2706530168449	0.0244241323180044	0.565337487273978	-3.57899170437748
MAL	-0.822155928585226	2.53229694873684	-2.26969283125125	0.0244836573962655	0.565337487273978	-3.58097892587889
PIK3C2A	0.205588836089862	2.31691304592398	2.26951098306944	0.0244949450385842	0.565337487273978	-3.58135519420646
AMN	-0.328223103724018	1.62859575054971	-2.26922712854439	0.0245125734899454	0.565337487273978	-3.58194247089121
MLIP	-0.11379404454749	0.226275053356725	-2.2690069850176	0.0245262528795255	0.565337487273978	-3.58239788623147
GLCE	0.238037809719699	2.47587088538597	2.26895509234944	0.0245294783840523	0.565337487273978	-3.58250523160626
RFX3	0.209867104896066	0.943781334497076	2.26800836274241	0.0245883896001747	0.565337487273978	-3.58446323620519
WNT9B	-0.0432977472935721	0.0328034662222222	-2.26783216222725	0.0245993674963903	0.565337487273978	-3.58482756555489
JUP	-0.358108320043168	7.67422124808772	-2.26780801557881	0.0246008722490888	0.565337487273978	-3.58487749145035
CCDC14	0.255993769593062	2.624694799	2.26756097557228	0.0246162717252109	0.565337487273978	-3.58538824565926
IVL	-0.988517740239367	3.30871126578363	-2.26738211958829	0.024627426142201	0.565337487273978	-3.58575799712991
MICAL2	0.282613019505117	1.64184892481871	2.26672341751218	0.0246685444335387	0.565337487273978	-3.58711950537278
AP4B1	0.192369685160537	2.25098869920468	2.2664039030169	0.0246885111517529	0.565337487273978	-3.58777979423057
MANSC1	0.338397004603935	2.72705008928655	2.26625719908612	0.0246976835286983	0.565337487273978	-3.58808293425543
SLC25A4	0.255201492041094	2.94249862025146	2.26609254026591	0.0247079820470304	0.565337487273978	-3.58842315325565
RSPH4A	0.265874550325392	0.433178009660819	2.26580822040149	0.0247257735509969	0.565337487273978	-3.58901056203972
EFHC2	0.304760402751679	0.737335208502924	2.26568917278056	0.0247332263593103	0.565337487273978	-3.58925649555428
TTC17	0.157414781551807	2.59346294430409	2.26568234369843	0.024733653943888	0.565337487273978	-3.58927060298809
HNRNPD	0.1686931372795	5.51942492340351	2.26560241577452	0.0247386588957491	0.565337487273978	-3.58943571414621
PSMC5	-0.15810034907595	5.38451789133333	-2.26536365706938	0.0247536148341886	0.565337487273978	-3.58992889757041
CLUAP1	0.218186865491684	1.98250298707018	2.26521535803154	0.0247629083210796	0.565337487273978	-3.59023520166987
CBX8	0.197785508033899	1.89794765894737	2.26417138038689	0.0248284178076981	0.566014292989082	-3.59239095227096
HPGDS	-0.168843919206268	0.682204597362573	-2.26259778448274	0.024927446910347	0.566014292989082	-3.59563857192416
SETD2	0.20536446535961	3.06392464626316	2.26193168935377	0.0249694692597649	0.566014292989082	-3.5970126350618
RUSC2	0.226731466010394	2.14414372967836	2.26175697903887	0.0249805015549365	0.566014292989082	-3.59737297574522
ZNF721	0.185892624447233	1.77613504480117	2.26152093263081	0.0249954137547478	0.566014292989082	-3.59785978090182
TMEM8A	0.285490747550687	3.96223882476023	2.26072177895816	0.0250459579217929	0.566014292989082	-3.59950754434906
LYPD3	-0.888685467954745	5.94336625167251	-2.26067401745059	0.0250489815246461	0.566014292989082	-3.59960600581977
REEP5	0.156155318871283	5.01656808676023	2.2606263494685	0.0250519995246275	0.566014292989082	-3.59970427254061
MAEA	0.157610440080749	2.96813820126316	2.26059254610415	0.0250541399073939	0.566014292989082	-3.59977395641423
AC093525.1	0.0133392761533419	0.0214967286959064	2.259794562677	0.0251047135366232	0.56627578776956	-3.60141867386131
CYP21A2	0.0803566459200512	0.135308773356725	2.25905539049644	0.0251516394190541	0.56627578776956	-3.60294169007997
TEKT1	0.238517466830029	0.29833220625731	2.25838405471849	0.0251943251101832	0.56627578776956	-3.60432452889162
NCAN	-0.040948817957787	0.0367674545263158	-2.25822018471177	0.0252047540935144	0.56627578776956	-3.60466201502243
OPN1SW	0.180065880758714	1.29084023551462	2.25730940012506	0.0252627867987976	0.56627578776956	-3.6065373342538
CADM1	0.348957943759673	0.977084077204678	2.25715954260721	0.0252723464794239	0.56627578776956	-3.60684582517378
ALPP	0.520543246349857	0.704145539333333	2.25687365929143	0.0252905922509915	0.56627578776956	-3.60743428029117
NAV2	0.296251110041892	2.03029903430994	2.25628251530142	0.0253283569873754	0.56627578776956	-3.60865085466438
EOGT	0.194097913941	2.58114413720468	2.25558855171587	0.0253727530823924	0.56627578776956	-3.61007865033511
TVP23C	0.0982321355342181	0.633622259918129	2.25506414799283	0.0254063466909117	0.56627578776956	-3.61115731171204
SYCP2	-0.565506184267189	2.98965027469591	-2.25460419585266	0.0254358434496437	0.56627578776956	-3.61210320707395
C11orf97	0.126716215262392	0.124357289005848	2.25395794544009	0.0254773380344331	0.56627578776956	-3.61343192056095
CTPS2	0.233282698051008	2.41983390633333	2.25325848051155	0.0255223160011306	0.56627578776956	-3.61486964228539
AXIN1	0.154314123154941	3.14192052242105	2.25301710392962	0.0255378534106194	0.56627578776956	-3.61536568488209
SLC22A5	0.157716487325872	1.09645211540351	2.25245304685684	0.0255741939524444	0.56627578776956	-3.61652465986304
TRIM9	-0.147976836566518	0.323223503473684	-2.2522354412391	0.0255882257032835	0.56627578776956	-3.61697170401975
AC131097.2	-0.214993367162936	0.548746991964912	-2.25216035676405	0.0255930688956741	0.56627578776956	-3.61712594649797
OGFRL1	-0.266625277652544	2.42059762629825	-2.25180830140433	0.0256157882803492	0.56627578776956	-3.61784909279661
SEC31B	0.182690832678606	0.905278141883041	2.25177083272745	0.0256182073033266	0.56627578776956	-3.61792604983134
SPRR1B	-1.39826075546482	5.5058332584152	-2.25054849448509	0.0256972323450231	0.567378574475033	-3.62043595533537
OXSM	0.157782172237767	2.33805394711696	2.24848117744217	0.0258313700181387	0.56969433718373	-3.62467799979361
RNF225	-0.177678371424208	0.397394570923977	-2.2472835009664	0.0259093602684885	0.570767965914644	-3.62713390614881
CAPSL	0.355808088898945	0.417632007491228	2.24549204427289	0.02602639965446	0.571359410290464	-3.63080510180807
ZCCHC10	0.135601761365205	3.14821830734503	2.24539806301973	0.0260325523437047	0.571359410290464	-3.63099761981992
ZNF638	0.144995605481132	3.26741093407602	2.24526721146307	0.0260411209410192	0.571359410290464	-3.63126565303968
TSC22D1	0.338468987671092	4.46184274615205	2.24507721964208	0.0260535666189757	0.571359410290464	-3.6316548016755
LCORL	0.132852396555164	1.08912693797661	2.24437259995063	0.0260997690148243	0.571728798419223	-3.63309776125939
PRSS8	0.310902219075154	5.76086828667251	2.24368565423556	0.0261448812841677	0.571849051856786	-3.6345041178187
NME5	0.250657294619444	0.360515137684211	2.24306537718732	0.0261856737694023	0.571849051856786	-3.63577363910635
EPHB6	-0.393725708455229	2.32191323849708	-2.24228248119241	0.0262372400995224	0.571849051856786	-3.63737552228051
YDJC	-0.216900303914455	4.0992860201462	-2.24224097039363	0.0262399767251742	0.571849051856786	-3.63746044285503
ID2	0.397238002161977	4.27800789127485	2.24205738966886	0.0262520823847164	0.571849051856786	-3.63783598479941
DOK7	0.35962921773553	0.929470630619883	2.24157250525919	0.0262840799955775	0.571906339479191	-3.63882774988462
ANKHD1.EIF4EBP3	0.0711761918121207	0.436874798964912	2.24061158686451	0.02634759164644	0.572648437190594	-3.64079258275866
ACBD7	0.28212133835865	0.821717899847953	2.24000728190427	0.026387601510935	0.572785422840676	-3.6420278270871
FGFR3	-0.635204384531979	4.18741498219883	-2.23962830243236	0.0264127200221283	0.572785422840676	-3.64280232974202
WDR78	0.17037603539047	0.444604210590643	2.23776359979371	0.0265366150753558	0.573914703067349	-3.6466113434502
PPP6R1	0.178455568149344	4.1356189927193	2.23737480819599	0.026562510981604	0.573914703067349	-3.64740514975047
GUSB	0.2607459711922	4.63439653936842	2.2373163614975	0.0265664057938987	0.573914703067349	-3.64752447075472
KLHDC7A	0.397598627346179	0.780782906929825	2.2367545705829	0.0266038682020222	0.573914703067349	-3.648671237525
USP5	-0.192710471388231	4.79541068227485	-2.23618588326809	0.0266418373654126	0.573914703067349	-3.64983180628798
EPC1	0.126581990589223	1.8224544205848	2.23572965634146	0.0266723320882559	0.573914703067349	-3.65076266720318
NHLRC2	0.169173159515511	1.97423618549708	2.23562224256245	0.0266795161680683	0.573914703067349	-3.65098180256912
C1orf189	0.212430012334346	0.302448020280702	2.23530773579401	0.0267005607979366	0.573914703067349	-3.65162337248201
PERP	-0.506846917714745	7.8652373041345	-2.23448841180182	0.0267554522538124	0.574460504069175	-3.6532943331417
PAM	0.30124619495555	3.72209540585965	2.23401128136168	0.026787463374791	0.574514385198987	-3.65426714614178
ZNF564	0.0461085747724656	0.272779386321637	2.23340072406017	0.0268284748879166	0.574520566400287	-3.65551171628945
AVPR2	-0.205134900274864	0.361126558070175	-2.23272854184977	0.026873689029238	0.574520566400287	-3.65688153418079
SBSN	-1.06132187551087	2.86259360706433	-2.23254164777644	0.0268862721917835	0.574520566400287	-3.65726233062434
TTLL3	0.194670593961945	1.12097011428655	2.23219476574625	0.0269096405904518	0.574520566400287	-3.65796902298072
GRAP	0.0680770088321074	0.255671630356725	2.2318147527543	0.0269352612264282	0.574520566400287	-3.65874309366702
AL121758.1	-0.0160553776143268	0.0264073337426901	-2.23134826705122	0.0269667409347223	0.574562705648559	-3.65969313643472
LINGO3	-0.0295895395538855	0.0855197694385965	-2.23074353842725	0.027007597336258	0.574804317515068	-3.66092444648966
ANXA3	0.447986705383433	3.61815396316374	2.22851557300697	0.0271585876430585	0.575296749629993	-3.66545818307593
MED4	0.167382455712823	4.47156059538012	2.22839368279421	0.027166869365914	0.575296749629993	-3.66570609740728
THUMPD3	0.161667661688838	2.77072857604094	2.22747989680087	0.0272290258089468	0.575296749629993	-3.66756425470616
C1RL	0.224747405542373	3.08946630094737	2.2274259405437	0.0272326998240418	0.575296749629993	-3.66767395080268
QRFP	-0.0949878472811003	0.363236429795322	-2.22666990654191	0.0272842254594141	0.575296749629993	-3.66921074776469
EPHX3	-0.696559581591944	4.08545952154386	-2.22632898169244	0.0273074881027856	0.575296749629993	-3.66990358835304
ATP11A	0.272390201908379	2.0902986877193	2.22631148874292	0.0273086821810628	0.575296749629993	-3.66993913550931
HNRNPH2	0.1729340528078	5.55085689859649	2.22499448115287	0.0273987124629772	0.575296749629993	-3.67261465293846
TM4SF19.TCTEX1D2	-0.0449409146651742	0.123289603964912	-2.22416678065361	0.0274554259469514	0.575296749629993	-3.6742953756377
FRAS1	0.267167306283819	0.758108374947368	2.22362532537592	0.0274925813541295	0.575296749629993	-3.67539453291444
WISP3	0.215529403161177	0.377488141654971	2.22361885260235	0.0274930257893225	0.575296749629993	-3.67540767116037
OCA2	-0.289659763022066	0.520093482064327	-2.22349065263573	0.0275018295757565	0.575296749629993	-3.67566788028719
FAM205C	-0.0167753710148705	0.010413878380117	-2.22317402021306	0.027523583965342	0.575296749629993	-3.67631049279389
MRGBP	-0.17558114179741	3.62473001718129	-2.22307447762816	0.0275304261818038	0.575296749629993	-3.67651249890432
C10orf95	0.14912007818788	0.711746276157895	2.22260642020681	0.0275626186929686	0.575296749629993	-3.67746223430314
RHOQ	0.230492884650942	2.69848366137427	2.22241228049069	0.0275759810324017	0.575296749629993	-3.67785610809586
NXPH4	-0.555447337557244	3.22408669918129	-2.2221598495018	0.0275933639003965	0.575296749629993	-3.67836819581264
GXYLT1	0.14486307901647	1.71624615280117	2.22189978571471	0.0276112823475912	0.575296749629993	-3.67889571044295
RHOV	-0.642171139718739	5.78713281487719	-2.22036876871513	0.0277169751073257	0.575296749629993	-3.682000056376
TFAM	0.184529680697952	3.26024523677778	2.22028849413042	0.0277225265090825	0.575296749629993	-3.68216276856638
AC107871.1	-0.0493518451528622	0.10113818094152	-2.2201819692007	0.0277298947511288	0.575296749629993	-3.68237868023304
ZFYVE16	0.141348632935242	2.14626172961403	2.22014776969152	0.0277322606643956	0.575296749629993	-3.68244799596137
CYP4F11	-0.442118373957148	1.76537488733918	-2.21984186834657	0.0277534306523319	0.575296749629993	-3.68306795363347
MET	0.355981110305884	3.51289831979532	2.21971932010764	0.0277619155807417	0.575296749629993	-3.68331629458243
CD36	-0.334531856427566	0.719406455836257	-2.21961299227684	0.0277692792776108	0.575296749629993	-3.68353175483839
VSX2	-0.00967029500511673	0.0136399736491228	-2.21852947709646	0.0278444146716806	0.576240309581624	-3.68572681181003
MSRB2	0.292150653471539	3.35658100284211	2.21770463271257	0.0279017312553804	0.576813497311336	-3.68739716093056
RIMBP2	0.207565404215062	0.302804772538012	2.21575718748444	0.028037462145584	0.579004812113576	-3.69133851348185
C10orf67	0.147691650432683	0.313529624982456	2.21476642586878	0.0281067352488581	0.579232419995146	-3.69334242499467
WNT2B	-0.285426601761432	0.936937243491228	-2.21455560386582	0.028121494908829	0.579232419995146	-3.69376872423233
GRIPAP1	0.185382649350978	3.61898159927485	2.21400886648733	0.0281598034264656	0.579232419995146	-3.69487409390983
DAG1	0.23240239226303	4.51595410027485	2.21377798778273	0.0281759941388154	0.579232419995146	-3.69534079729927
MAPKAPK5	0.0977852269689816	1.85155437451462	2.21347572283693	0.0281972031506315	0.579232419995146	-3.69595173326594
RNF219	0.148991255744323	2.27270355066667	2.21227365137586	0.0282816862589355	0.579926462016578	-3.69838057615384
GLI2	-0.191403173227535	0.477448454625731	-2.21214773744572	0.0282905483678622	0.579926462016578	-3.6986349194933
CYP4A11	-0.010854123487528	0.0159737324269006	-2.21097813176814	0.0283729832927569	0.580791585017023	-3.70099684645951
KRT81	0.681197997324752	1.69867625435088	2.21026175376685	0.0284235773291827	0.580791585017023	-3.70244293561497
ZNF33B	0.179709421882636	2.09124407274269	2.20996714054747	0.0284444070643376	0.580791585017023	-3.70303751748129
KIN	0.101978794103935	1.6341466304152	2.20985912282131	0.0284520474533347	0.580791585017023	-3.70325549778732
CFAP70	0.165901664882475	0.381952907526316	2.2061510577625	0.0287154127377693	0.584347580324136	-3.71073231510154
SLC35D2	0.180387703237451	3.31513210363743	2.20537454519225	0.0287708319397533	0.584347580324136	-3.7122965533066
NISCH	0.19590158618532	3.19361846279532	2.20415024783628	0.0288583979743594	0.584347580324136	-3.71476177503903
HES5	-0.194267297708666	0.463093811222222	-2.2040543545274	0.0288652663647436	0.584347580324136	-3.71495480958987
STMN4	-0.0206161628813559	0.0288452999883041	-2.20370094823445	0.0288905914686246	0.584347580324136	-3.71566615311146
VHL	0.263674955795648	3.24879020459649	2.20342574565473	0.0289103258548302	0.584347580324136	-3.71622001225927
ADAMTS6	0.106160473161817	0.24833103977193	2.2030667359924	0.0289360875249285	0.584347580324136	-3.71694243959583
HFM1	0.0202394252747042	0.0386587471637427	2.20244288174827	0.0289809012283528	0.584347580324136	-3.71819754450041
C4orf17	-0.015090587224976	0.0182974932865497	-2.2023613212181	0.0289867644682814	0.584347580324136	-3.71836160782421
ALDH7A1	0.441929705859771	3.15388758284795	2.20222109153111	0.0289968477365344	0.584347580324136	-3.71864367390018
CABLES1	0.32124883564279	1.57320063875439	2.2021165435135	0.0290043672827583	0.584347580324136	-3.71885395681452
ZXDA	0.132159481971218	0.779671169467836	2.20163716393612	0.029038868024691	0.584347580324136	-3.71981803784647
NUFIP1	0.135312809680364	1.93405545993567	2.20127270363797	0.0290651219151257	0.584347580324136	-3.72055087239208
HIF1A	0.315031579971538	5.35289181019298	2.20118617086752	0.0290713583282612	0.584347580324136	-3.72072485044254
MAP2K6	0.29779141699904	1.22185885694152	2.20082631611487	0.0290973055093221	0.584347580324136	-3.72144828568377
ERGIC1	0.281730676459548	3.49543749921637	2.20056492555349	0.0291161655750679	0.584347580324136	-3.72197370332249
MORN4	0.222277979683723	1.19681659463743	2.20023189596717	0.029140209973339	0.584347580324136	-3.72264303653463
WDR48	0.163643001519348	2.57610226804094	2.19973823652039	0.0291758834005825	0.584347580324136	-3.72363503326433
SYNGR3	-0.402275672258395	2.05752563845614	-2.19904176054669	0.0292262774805868	0.584347580324136	-3.72503422869835
CYP3A7	0.0390457201144868	0.0947381214619883	2.19904033117462	0.0292263809816015	0.584347580324136	-3.72503709982725
SIK3	0.162160551372721	1.99119051310526	2.19568343254149	0.029470333985235	0.588602422385694	-3.73177513753439
TNF	0.331612370674128	1.27837030733918	2.19528181091607	0.0294996387105082	0.588602422385694	-3.73258063208469
CALR	0.168427061780786	8.82356939507017	2.19390178318258	0.0296005266255099	0.589256071962631	-3.73534736632437
LURAP1	0.191523324479213	0.714358870122807	2.19348205348321	0.0296312705771433	0.589256071962631	-3.73618853227331
STX3	0.198375204330188	3.11331221504678	2.19346654827755	0.0296324068177299	0.589256071962631	-3.73621960282472
TIMM10B	0.149138822588583	3.03103728411696	2.19317971941446	0.0296534328090468	0.589256071962631	-3.73679433579008
FDX1	0.177081644715061	2.94201744480702	2.19163585467414	0.0297668282907531	0.589937976072473	-3.73988663751377
LEPR	0.153452439215222	0.681932347602339	2.19123114525772	0.0297966159872796	0.589937976072473	-3.74069691581304
C5orf15	0.204117881234088	4.93900579146784	2.19074226296268	0.0298326335113672	0.589937976072473	-3.74167553075998
ATP6V1H	0.149594845337065	3.47104242653801	2.18939738073345	0.0299319101797602	0.589937976072473	-3.74436657388356
FGD1	0.243926840070195	2.81938901660234	2.18708834845491	0.0301030268866193	0.589937976072473	-3.74898320496646
OR5M11	-0.0160700188137192	0.0147762218362573	-2.18617525590629	0.0301709275838269	0.589937976072473	-3.75080755762932
KNG1	-0.0724781263415414	0.0539865066959064	-2.18552257719607	0.0302195443528482	0.589937976072473	-3.75211116557764
AC008758.6	0.0316619552505596	0.0733440201520468	2.18548514228482	0.0302223348647454	0.589937976072473	-3.7521859239432
NR2E3	0.0509281072064279	0.115799503111111	2.18515108334846	0.030247246523951	0.589937976072473	-3.75285299381155
TCP10L	0.0707762641626159	0.238599118385965	2.18465834580113	0.0302840237570804	0.589937976072473	-3.75383674781768
CXCL2	0.598976914465621	2.52901306362573	2.18379770243557	0.030348353940546	0.589937976072473	-3.75555452723182
ABRACL	0.242348064799007	5.19619425333918	2.18284249705652	0.0304198909573477	0.589937976072473	-3.75746029896188
BACE2	0.326390827560123	3.41098332727485	2.18217434680454	0.0304700167290199	0.589937976072473	-3.75879288779443
CDC5L	0.174174013271986	3.49831428184795	2.18211734070168	0.0304742967361673	0.589937976072473	-3.75890656553332
TPMT	0.174171095026384	3.59087077250292	2.18130838500604	0.0305350891484847	0.589937976072473	-3.76051942913206
CCDC82	0.198629672239525	1.9572399034269	2.17979606573041	0.0306490206951243	0.589937976072473	-3.76353312009598
ARFIP1	0.193488164349058	3.29552338464912	2.17902278767805	0.0307074182648325	0.589937976072473	-3.76507331775288
TMEM184C	0.191230058090183	2.65726716523977	2.1789033769468	0.0307164446895194	0.589937976072473	-3.76531111144959
SLC12A7	0.390939595581548	3.44903915861404	2.17829481964153	0.0307624821045134	0.589937976072473	-3.76652279751651
ZSCAN26	0.166269395225457	2.03831846734503	2.17757124837942	0.0308172981064204	0.589937976072473	-3.76796307058912
EPHB3	-0.510098371421973	3.60501749797076	-2.17680670010807	0.0308753103335956	0.589937976072473	-3.76948441884067
RIMKLB	0.32175199579773	2.47619654791228	2.17611965933443	0.030927522124822	0.589937976072473	-3.77085110821801
CCNI	0.199099010583948	6.11559557044444	2.17607338355588	0.0309310416081589	0.589937976072473	-3.7709431472631
FAM83H	-0.254818877324113	4.9935699705614	-2.17558181821078	0.0309684488035448	0.589937976072473	-3.77192071994867
CHCHD10	-0.341865481304445	4.6236458544269	-2.1752798669672	0.0309914461415418	0.589937976072473	-3.77252110518135
GNL3	0.228181351415578	4.82046633224561	2.17437242815578	0.0310606479043071	0.589937976072473	-3.77432494001622
KIF27	0.144414114746562	0.873396185520468	2.17377613988878	0.0311061939733297	0.589937976072473	-3.77550987409142
NARS2	0.178729532542534	2.66725559088889	2.17318084999036	0.0311517214526374	0.589937976072473	-3.7766925187535
BCL2L14	0.177628010552447	0.646102146035088	2.17317930430967	0.0311518397405881	0.589937976072473	-3.77669558911385
NFXL1	0.166604878197632	1.7814779139883	2.17292433312117	0.031171357515526	0.589937976072473	-3.77720203905533
UMAD1	0.130020494480493	2.34982574508772	2.17274438625072	0.0311851386297869	0.589937976072473	-3.7775594342913
NEK5	0.147569561169172	0.307100750175439	2.17229096754235	0.0312198867991146	0.589937976072473	-3.77845985244969
AKR1B15	-0.428584332710266	1.35946562616959	-2.17220567463537	0.0312264270454697	0.589937976072473	-3.77862921094289
PEX11A	0.177146692127279	1.9774299994386	2.17199433481072	0.0312426376597407	0.589937976072473	-3.77904882252078
CRYBG1	-0.330492539991846	3.79505537052632	-2.17167076517341	0.0312674708665444	0.589937976072473	-3.77969118990919
CNPY2	0.203271733185324	3.50657005322807	2.17084018797482	0.0313312939427282	0.589937976072473	-3.78133968236198
SGMS2	0.258921897350975	2.24442065793567	2.17076057378727	0.0313374175610943	0.589937976072473	-3.78149766582526
INSIG2	0.172346820426446	2.82410508191228	2.17064835940559	0.0313460504205445	0.589937976072473	-3.78172033064146
GFPT1	0.278780585402945	3.34881314092398	2.17057107465997	0.0313519972755855	0.589937976072473	-3.78187367895125
CEP120	0.15797291670243	2.12741514921637	2.17044637797762	0.0313615944115145	0.589937976072473	-3.78212109112607
IP6K1	0.172948157449312	3.33382314698246	2.1703660231136	0.0313677801777681	0.589937976072473	-3.7822805170726
RASD1	0.618530206947073	2.77205728975439	2.16943081279849	0.0314398509350931	0.589937976072473	-3.78413558727221
MAP4K2	-0.163649453821875	1.9820114841345	-2.16935411565883	0.031445767852745	0.589937976072473	-3.78428768922019
LTB4R	-0.378526500917173	3.25482240033333	-2.16884216496505	0.0314852877587586	0.589937976072473	-3.78530283451484
PARP11	0.180218822465622	1.16404997536842	2.16872583854183	0.0314942735381369	0.589937976072473	-3.78553346629882
TMEM231	0.246693786454589	1.02417732730409	2.16854886285829	0.0315079485014611	0.589937976072473	-3.78588432051657
GTF2H4	0.13280165334394	1.3305035538538	2.16784274296717	0.0315625617546701	0.589937976072473	-3.78728393424566
FXYD7	-0.051663841207867	0.148675805666667	-2.16778067856326	0.0315673658999718	0.589937976072473	-3.7874069327452
MNS1	0.342820597238887	1.79350354423392	2.16660962416935	0.031658130979696	0.589937976072473	-3.78972709225812
MTHFD2	0.224289236708668	4.34099911735673	2.16644468062479	0.0316709334057626	0.589937976072473	-3.79005379283027
EIF4EBP2	0.167145720587306	4.29777813045029	2.16579814359209	0.0317211588789162	0.589937976072473	-3.791334150477
ENPP3	0.366379753942277	0.500348487087719	2.16559981428624	0.0317365796628912	0.589937976072473	-3.79172683604152
FOXJ1	0.843980858153343	2.72103639580702	2.1652629987287	0.0317627830866025	0.589937976072473	-3.79239364219921
SLC16A2	0.40066376854621	1.76978489988889	2.16434298048609	0.0318344536462722	0.589937976072473	-3.79421453786809
ERICH3	0.214609473290214	0.19870515222807	2.16418100002711	0.0318470865955964	0.589937976072473	-3.79453505327889
GSS	-0.190338094105377	5.65584307663743	-2.16417567450454	0.0318475020097818	0.589937976072473	-3.79454559066015
SMC1B	-0.425780805861848	2.1958927661345	-2.1638856591521	0.0318701315613382	0.589937976072473	-3.79511939458421
MRPL38	-0.148326478898144	1.74913424391228	-2.16369057707935	0.0318853614051218	0.589937976072473	-3.79550532942952
PCYT1A	-0.216725402035179	3.59641373327485	-2.16264734408786	0.031966912341253	0.589937976072473	-3.79756862174579
PKHD1L1	0.184567935614007	0.157251627982456	2.16259781220988	0.0319707887965558	0.589937976072473	-3.79766656190449
SPTBN2	-0.317389992041891	3.51842957591813	-2.16255468671307	0.0319741642078007	0.589937976072473	-3.79775183290291
MED17	0.136070924634794	1.75811775628655	2.16232082355771	0.0319924739284763	0.589937976072473	-3.79821421692366
CRYBG2	-0.439809182732491	3.00606827353216	-2.16203756200871	0.0320146633120513	0.589937976072473	-3.79877420615124
CASC1	0.233881930939719	0.458001065163743	2.16166819623837	0.0320436176876258	0.589937976072473	-3.79950431378305
EEF2KMT	-0.135823430373201	2.05835198232164	-2.16153843148646	0.032053795247296	0.589937976072473	-3.79976078563462
VWA8	0.159924718357371	1.82005520172515	2.1614651647285	0.0320595428558544	0.589937976072473	-3.79990558635044
SOAT1	0.222126329061081	2.70350420446199	2.1608189342418	0.0321102767561796	0.589937976072473	-3.80118256317203
METTL2B	0.133700522912696	2.12244322291228	2.15988657730574	0.0321835960284141	0.589937976072473	-3.80302430259534
NKX3.1	0.278102320269747	1.55649185554386	2.15980700898032	0.0321898598702604	0.589937976072473	-3.80318144386972
RAB9A	0.20997367606156	4.02427797645614	2.15978711863738	0.0321914258585245	0.589937976072473	-3.80322072490221
MAP3K12	0.145655256193956	0.864719660134503	2.15975415128475	0.0321940215589872	0.589937976072473	-3.80328583070303
DNASE2B	-0.0743659048623281	0.0780825871578947	-2.15963535743271	0.0322033763511969	0.589937976072473	-3.80352042377794
DCAF10	0.124886890746561	2.53281055201754	2.15832552179917	0.0323066793444859	0.589937976072473	-3.80610626908943
TEC	0.149550315948833	0.901358887807018	2.15832231940045	0.0323069322591264	0.589937976072473	-3.80611258937326
CDS1	0.230717453277264	3.38947643478363	2.15829000825024	0.0323094841804456	0.589937976072473	-3.80617635846423
SCARB2	0.209241807067637	4.93679219782456	2.15816597918436	0.0323192815630947	0.589937976072473	-3.80642113311884
APOL4	0.434257331002078	2.65582022395322	2.15795471357701	0.0323359759025128	0.589937976072473	-3.80683804086016
ORAI2	0.228765836553565	1.67348082939766	2.15753807560629	0.0323689207386153	0.589937976072473	-3.80766011391543
TSPOAP1	0.282807867148866	1.31989402025731	2.15736113346411	0.0323829208680916	0.589937976072473	-3.8080091951519
TIMP4	-0.147399278847458	0.223784946754386	-2.15677456474401	0.0324293691723025	0.589937976072473	-3.80916621721405
ZNF736	0.20335724729725	0.719623624532164	2.15674237606614	0.0324319197456664	0.589937976072473	-3.80922970162978
APOA2	-0.257190926181964	0.195387653152047	-2.15658938398463	0.0324440449354772	0.589937976072473	-3.80953142945083
MITD1	0.124634739872563	2.74307634826316	2.15592319430785	0.032496888619967	0.589937976072473	-3.8108450396148
CFHR3	0.0585461480121522	0.124874142426901	2.15561825176038	0.0325211021631425	0.589937976072473	-3.81144620556115
LCN12	0.26006624159338	0.666114300666667	2.15560344893573	0.0325222779577236	0.589937976072473	-3.81147538591557
GPM6B	0.229387606052127	1.12013306097661	2.15522230249732	0.0325525652320611	0.589937976072473	-3.81222666311746
SLC39A2	-0.502394304495204	1.68807885056725	-2.15508913158151	0.0325631532186521	0.589937976072473	-3.81248912657987
DNAH17	-0.170409837228494	0.414363793654971	-2.15425801646018	0.0326292997419407	0.589937976072473	-3.81412680638974
MTRF1	0.153585619190598	1.73037180964912	2.15313194606932	0.0327191062550408	0.589937976072473	-3.81634473338798
DMRTA2	-0.427183446352094	1.37566705449123	-2.15310385470791	0.0327213493282293	0.589937976072473	-3.81640004861595
CDRT4	0.065749248788935	0.257505736725146	2.15282230646452	0.0327438380738753	0.589937976072473	-3.81695441294995
REX1BD	-0.247037710774705	3.09582843278363	-2.15273450673936	0.0327508538323818	0.589937976072473	-3.81712727532344
PRR7	-0.236054397863927	1.59403103436842	-2.15239953361717	0.0327776322524859	0.589937976072473	-3.81778671799293
USP36	0.183751670745285	2.6211424922807	2.15236705883587	0.0327802293567633	0.589937976072473	-3.81785064411335
USP45	0.108503330004477	1.06665465754971	2.14961600473136	0.0330008856220432	0.589937976072473	-3.82326274919913
CHD1L	0.18615345604701	3.62699897087719	2.14894087789691	0.033055231736489	0.589937976072473	-3.82458991748236
ZCCHC18	0.07334390948449	0.210567312397661	2.14869532319795	0.0330750174668692	0.589937976072473	-3.82507253279272
ACOT4	0.250468178567477	1.82511896164327	2.14842081700334	0.0330971480882337	0.589937976072473	-3.82561198801681
SRFBP1	0.163944439041576	2.20759106525731	2.14784024126054	0.0331439960819059	0.589937976072473	-3.82675271203645
FETUB	-0.325162148923729	0.351743718912281	-2.14724261379928	0.0331922798088329	0.589937976072473	-3.82792663566428
SULT2A1	-0.0399645292246562	0.0219737895204678	-2.14704109803683	0.0332085744259566	0.589937976072473	-3.82832240492758
BIRC2	0.410421844379917	3.89327377416374	2.14672141924096	0.033234437904466	0.589937976072473	-3.82895016996922
LRRC4	-0.505018269567797	1.75633316476608	-2.14627969618529	0.0332702039366024	0.589937976072473	-3.82981745266845
NFS1	-0.151926907329228	2.44737548664912	-2.14597128360736	0.0332951955994968	0.589937976072473	-3.83042289262153
PLEKHA2	0.189541185636871	2.96937272469006	2.14595204049427	0.0332967554677995	0.589937976072473	-3.83046066575732
SELENOK	0.171532239317079	4.48328971038597	2.14585308016975	0.0333047782989978	0.589937976072473	-3.83065491419323
TMCO3	0.238855361687719	2.44585579103509	2.14559877691918	0.0333254026201845	0.589937976072473	-3.83115404525107
C1QL2	-0.0576874394382795	0.0421046644795322	-2.14511450955794	0.0333647078149768	0.589937976072473	-3.83210438159353
PRODH	-0.286247693736809	1.16633640193567	-2.14481844289803	0.0333887575466549	0.589937976072473	-3.83268528924217
FUOM	-0.331474805840262	2.98831337415789	-2.14481637169551	0.0333889258447825	0.589937976072473	-3.83268935284887
ME3	0.295202654003677	1.63748052712281	2.14380899061757	0.0334708686752206	0.589937976072473	-3.83466535051147
DISC1	0.104506267771666	0.39883853248538	2.14376233796355	0.0334746677170505	0.589937976072473	-3.83475683937645
SLC35G1	-0.206528856835785	0.948365344374269	-2.14374723997758	0.0334758972633599	0.589937976072473	-3.83478644709871
THSD4	0.36638976175232	1.56994132892982	2.14329061384933	0.0335131022968068	0.589937976072473	-3.83568181524093
SEC14L1	0.231071924662296	2.68112034131579	2.14322413562875	0.0335185217911406	0.589937976072473	-3.83581215299876
TCTE3	0.152247358485929	0.953275467181287	2.14317772768176	0.0335223055477376	0.589937976072473	-3.83590313854795
ACTR5	-0.172864888493606	2.80557894448538	-2.14299184781565	0.0335374644957154	0.589937976072473	-3.83626754847622
LKAAEAR1	-0.147496879670131	0.212949641818713	-2.14297267671423	0.0335390282813893	0.589937976072473	-3.83630513094484
TMEM159	-0.293367459384875	4.12166450690058	-2.14278404914183	0.033554417977599	0.589937976072473	-3.83667489401961
HSPA2	-0.533143860006233	3.45679592040351	-2.14216621878818	0.0336048680315692	0.589937976072473	-3.83788580010448
VWA5A	0.328940827854653	2.07697122920468	2.14203370318597	0.0336156973533264	0.589937976072473	-3.83814547887408
GSDMB	0.335808826854016	2.58104358149123	2.14134018135554	0.0336724218565361	0.589937976072473	-3.83950426316583
AC027796.3	0.0123131249446754	0.0397819026549708	2.14060107181124	0.0337329659577864	0.589937976072473	-3.84095190809769
TBC1D19	0.13780811307691	1.11314972063743	2.13975495578244	0.0338023907631448	0.589937976072473	-3.8426085603751
ZNF709	0.0345718883073233	0.111389727491228	2.13962314651446	0.0338132169557746	0.589937976072473	-3.84286658057585
SFT2D1	0.1584655420945	3.83274116935673	2.1392427795822	0.0338444752762697	0.589937976072473	-3.84361107498645
OSGIN2	0.166299900362807	2.51301044323977	2.13919654974269	0.0338482761143949	0.589937976072473	-3.84370155240378
CFAP74	0.0785201130382155	0.0841507350233918	2.13819837468913	0.0339304320436041	0.589937976072473	-3.84565465214341
TAS2R14	0.0992295363269906	0.561223427830409	2.13780215256204	0.0339630912088289	0.589937976072473	-3.84642968970517
WHAMM	0.143170070079468	2.31697713917544	2.13771729986116	0.0339700888356079	0.589937976072473	-3.84659564975748
VWA7	0.230453560310362	0.847730810128655	2.13716696941758	0.0340155036415815	0.589937976072473	-3.84767186839717
MKRN1	0.145158735051165	4.37942313683041	2.1366039035354	0.0340620235952651	0.589937976072473	-3.8487727215072
COMTD1	-0.302902937184521	4.04525694670175	-2.13645780604101	0.0340741029885352	0.589937976072473	-3.8490583127463
CCNG1	0.216406402745283	4.19938816999415	2.13622391380508	0.0340934489733807	0.589937976072473	-3.84951548667032
FSTL4	-0.265575302019827	0.729408755415205	-2.13611095775041	0.0341027953259306	0.589937976072473	-3.84973625759211
RBM5	0.174521344113688	3.07352861949708	2.13428395836259	0.0342542743684153	0.589937976072473	-3.85330556955227
ZNF662	0.236788875886793	0.763234996777778	2.13353976941336	0.0343161421676243	0.589937976072473	-3.85475862546967
CYP7B1	-0.302613307186921	1.10894983711111	-2.1331540884499	0.0343482434548343	0.589937976072473	-3.85551149326987
YY2	0.0852012629414777	0.440801359035088	2.13289642139326	0.0343697042137896	0.589937976072473	-3.85601440014162
HIVEP3	-0.212983709268468	1.12233125647368	-2.13287877380598	0.0343711744815539	0.589937976072473	-3.85604884207658
BBS7	0.129866384351774	1.89597504593567	2.13276271918127	0.0343808446538519	0.589937976072473	-3.85627533352023
RUNDC3B	0.0784073679761752	0.200881808280702	2.13270689074854	0.0343854973552358	0.589937976072473	-3.85638428377688
RDX	0.253219291708668	3.27461490012281	2.13236282786084	0.0344141832896402	0.589937976072473	-3.85705566964876
CEP76	0.127369531214743	1.35569200652047	2.13227883237498	0.0344211894696492	0.589937976072473	-3.85721955840082
PGD	-0.302365103414455	6.47763870654971	-2.13196969068207	0.0344469859974694	0.589937976072473	-3.85782269123313
SERAC1	0.146337272369843	1.13262141078363	2.13141006726264	0.0344937265213716	0.589937976072473	-3.85891430171797
PDS5A	0.164963834059802	3.33299589375439	2.13123748108921	0.0345081521814615	0.589937976072473	-3.85925089649055
ZC3H13	0.198998345349538	2.70568250401754	2.13108537608143	0.0345208702282931	0.589937976072473	-3.85954752550922
CYBRD1	0.362506868674449	3.41035738248538	2.13107735271978	0.0345215412025708	0.589937976072473	-3.85956317178861
RLIM	0.163245655925806	3.01840157251462	2.13104680934382	0.0345240955738669	0.589937976072473	-3.85962273361941
YIPF3	0.167625075891425	5.19540942015205	2.13041434115537	0.0345770261056159	0.589937976072473	-3.86085591191972
TMEM253	-0.049823428178126	0.155639692491228	-2.13001117955269	0.0346108027191441	0.589937976072473	-3.86164181076782
GK	0.213519551544771	1.47461847531579	2.1298104136501	0.0346276333564894	0.589937976072473	-3.86203311927826
HDAC9	0.188563856913655	0.554536822245614	2.12947257162267	0.0346559712998183	0.589937976072473	-3.86269152127988
G6PC	-0.0113701656400704	0.00893326416374269	-2.12932247924525	0.034668567348782	0.589937976072473	-3.86298399652163
SLC25A2	-0.017512508582827	0.0441011679356725	-2.12930196646045	0.0346702891285962	0.589937976072473	-3.86302396693706
RSPH6A	0.0104980917185801	0.0160679126432749	2.12845040486703	0.0347418316287801	0.589937976072473	-3.86468296580639
HR	-0.427282868979692	2.88591491581871	-2.12811457956359	0.0347700803725898	0.589937976072473	-3.86533704301925
PLA2G12A	0.167841712085385	2.56071421530409	2.12810163759236	0.0347711694131663	0.589937976072473	-3.86536224777063
CD164L2	-0.270477536246083	1.03661437476023	-2.12771013763189	0.0348041272326318	0.589937976072473	-3.8661246334419
MAPK9	0.147251236455709	2.48174600835673	2.12759269860093	0.0348140189020108	0.589937976072473	-3.86635330197093
NUCB2	0.290342139135594	2.96690817407602	2.12725495583176	0.0348424798416966	0.589937976072473	-3.86701086306864
STMND1	0.14163004914071	0.182124037649123	2.12663323186394	0.0348949237478649	0.589937976072473	-3.86822105746115
TBC1D16	0.287386197889351	1.69616587350877	2.12662363857579	0.0348957334971149	0.589937976072473	-3.86823972831257
FAM200A	0.136095580584587	1.95505779099415	2.12642204097027	0.0349127536709166	0.589937976072473	-3.86863206744748
CCDC32	0.102958089817397	1.08500211387719	2.12598948098087	0.0349492973168575	0.589937976072473	-3.86947377539085
FAM78B	-0.146727990131276	0.335356843432749	-2.12553331541702	0.0349878709038262	0.589937976072473	-3.87036124158644
CDKN2A	-0.412370921726734	5.3637249821462	-2.12545839796255	0.0349942094654476	0.589937976072473	-3.87050697565134
SEC22C	0.170810126722579	2.1678339231462	2.1253617461682	0.0350023883713811	0.589937976072473	-3.87069498152904
AADAC	-0.186960034873681	0.351357540526316	-2.12523155310359	0.0350134082223953	0.589937976072473	-3.87094821870355
IFNAR2	0.167363652442917	2.24693747934503	2.12500198470732	0.0350328467180024	0.589937976072473	-3.87139471409462
CFAP298	0.177539673493444	3.11743391512865	2.12411352833395	0.0351081635705393	0.589937976072473	-3.87312227368976
MEST	0.358928090382635	3.68881856363158	2.12397702612509	0.0351197475815298	0.589937976072473	-3.87338763501043
XAB2	-0.176993603738247	4.0491338464269	-2.12397639066832	0.0351198015161055	0.589937976072473	-3.87338887030549
ZP3	-0.261164194660857	1.92765712533918	-2.12368721796958	0.0351443525349127	0.589937976072473	-3.87395097082492
NOS1AP	0.0910118370326191	0.332140626561404	2.12366714463755	0.0351460573270619	0.589937976072473	-3.87398998714374
INSC	0.0414456546723697	0.0502881469181287	2.12362708581048	0.0351494596643829	0.589937976072473	-3.87406784801198
LARS2	0.186064587965141	2.39119180717544	2.12353421607496	0.0351573485092095	0.589937976072473	-3.87424835016201
PIGG	0.146462687886313	2.09165740757895	2.12344650329824	0.0351648006947378	0.589937976072473	-3.87441882236853
PCP2	-0.3143364352803	1.70564750274854	-2.12327951096459	0.0351789923291145	0.589937976072473	-3.8747433581944
TCF7L2	0.182492186816756	2.65169384126316	2.12289800486387	0.0352114326523279	0.589937976072473	-3.87548469334944
ABHD16A	0.150546218379118	1.49980646274269	2.12227709165968	0.0352642853775759	0.589937976072473	-3.87669097053911
PIGM	0.164046158909816	2.17218108987719	2.12200722895832	0.0352872776348511	0.589937976072473	-3.8772151415092
APPL1	0.198576770215862	3.01561563050292	2.12153050146139	0.0353279262784686	0.589937976072473	-3.87814096481483
SSX2IP	0.203946643020466	2.47817274752047	2.12069735789963	0.0353990618825081	0.589937976072473	-3.87975849000142
AFAP1	0.245584370141351	2.250309158	2.1204871916825	0.0354170257933416	0.589937976072473	-3.88016642707068
MKRN2	0.180252164937158	3.38407191173684	2.11990060833842	0.0354672053968541	0.589937976072473	-3.88130479560539
PCGF6	0.138944533116725	2.4304333752807	2.11969947040351	0.0354844259392611	0.589937976072473	-3.88169507074953
MTCP1	0.112927429141669	0.773728593824561	2.11961024256878	0.0354920675369081	0.589937976072473	-3.88186819150918
ATP9B	-0.104598350343301	1.09913443419298	-2.11927472706979	0.035520814235786	0.589937976072473	-3.88251910048105
FOXA2	0.4438945002496	0.687738327877193	2.11860851074013	0.0355779545243162	0.589937976072473	-3.88381128917507
C5orf24	0.181164179711546	3.19729230256725	2.11850831016223	0.035586555404772	0.589937976072473	-3.8840056043211
ZBTB49	0.128011804010233	1.38248390540351	2.11837657825951	0.0355978655507571	0.589937976072473	-3.88426105374257
SLMAP	0.17952579411065	2.36842749976608	2.1180974967476	0.0356218369567247	0.589937976072473	-3.8848021882447
ULK4	0.108477384294851	0.721623324304094	2.11754254007775	0.035669545642427	0.589937976072473	-3.88587803995833
MRPL32	0.177431508469141	3.67083751984211	2.1171916228776	0.0356997417694404	0.589937976072473	-3.88655819856545
ERLIN1	0.189020032681803	3.65693554831579	2.11696618614028	0.0357191520118045	0.589937976072473	-3.88699509083621
RCN2	0.212973149515828	3.09124462383041	2.11686880652829	0.0357275392647313	0.589937976072473	-3.88718379714233
POLR3A	0.118329185581548	2.0732520985848	2.11639383284808	0.0357684727842946	0.589937976072473	-3.88810410349822
HMGN1	0.156403994975535	5.45856356345614	2.11632243192867	0.0357746296464493	0.589937976072473	-3.88824243264407
IL20RB	-0.821844370552126	4.36277784392398	-2.11629765402558	0.0357767664445718	0.589937976072473	-3.88829043528301
CSH2	-0.0361806346643748	0.0703853765380117	-2.11504875855752	0.0358846111138605	0.590370815208465	-3.89070925278537
ANGPTL5	-0.0249364265215862	0.0280395673918129	-2.11464487683621	0.0359195469171618	0.590370815208465	-3.89149118809881
PADI4	-0.06409047146882	0.116815907649123	-2.11462413942158	0.0359213414947585	0.590370815208465	-3.89153133296581
KPRP	-0.212722153714583	0.309947040988304	-2.11459019269914	0.0359242793479527	0.590370815208465	-3.89159704848653
CCDC43	0.127733762436842	3.53661659792982	2.11393389191783	0.0359811182657209	0.590653210289604	-3.89286734765679
SVOPL	0.132969657614007	0.285652026719298	2.11369157239372	0.0360021238889678	0.590653210289604	-3.89333627358063
MDM1	0.171464468891591	1.71637713726316	2.11270886612545	0.0360874185758389	0.591105317739441	-3.89523744192706
NDUFA4L2	-0.804855461431724	4.11528701528655	-2.11267468641191	0.0360903883533016	0.591105317739441	-3.89530355182235
AJM1	-0.181350403529741	1.12371955007018	-2.11007379145593	0.0363169900826645	0.594316861235133	-3.90033119811728
SLC35C2	-0.151242665771188	3.36079198201754	-2.10948266989085	0.0363686615441872	0.594662732923175	-3.90147304585017
ARRDC3	0.302045398844904	4.39264119303509	2.10866524367177	0.0364402190094905	0.59487976923915	-3.90305153953263
PIGB	0.130008715981291	1.56086468030994	2.1086331618021	0.0364430299220656	0.59487976923915	-3.90311347953828
PI3	-1.07572231019828	6.73605330450877	-2.10797478654845	0.0365007558693821	0.595062559097964	-3.90438439840569
WDR55	0.118666823610969	2.39432737694737	2.10753238777676	0.0365395892673599	0.595062559097964	-3.90523818830837
LPIN3	-0.235071384557724	2.55148953594152	-2.10746055367545	0.0365458981555492	0.595062559097964	-3.90537680568087
TM9SF3	0.187720660773739	4.89903080539181	2.10673220784211	0.0366099186122456	0.595606979995715	-3.9067820332565
PRR5L	0.300354903826511	1.59706027287719	2.1063575919126	0.0366428842880131	0.595645683326182	-3.90750461628354
WDR60	0.161875348722098	1.67487373257895	2.10543823039359	0.0367238949631267	0.595672461142166	-3.90927742414902
LRSAM1	-0.12394526887544	2.7097816675731	-2.105351151218	0.0367315760256608	0.595672461142166	-3.90944530126369
GRK3	0.199990616662456	1.24677607659064	2.10529765070319	0.0367362958730483	0.595672461142166	-3.90954843991201
KIZ	0.228040600747041	2.16070626354386	2.10436462447441	0.0368186918436066	0.596234318517906	-3.91134673549984
G3BP2	0.197397840284936	3.99447828422807	2.10421205284946	0.0368321806088652	0.596234318517906	-3.91164072719074
RIIAD1	0.107911031418612	0.137549373982456	2.10263611431812	0.0369717570065101	0.597763190227862	-3.91467623819026
SMIM14	0.281744790836906	3.3698255365848	2.10245285678677	0.0369880170599041	0.597763190227862	-3.9150290820381
TOMM70	-0.161230953985772	4.19810761298246	-2.10118416388432	0.0371007540734222	0.599087964200517	-3.91747102409378
TUNAR	-0.047296641707867	0.0185774707134503	-2.10083366305329	0.0371319518295242	0.599094970942962	-3.91814541175999
TMEM123	0.400850326606013	5.94969641210526	2.09884292039093	0.0373095737639903	0.60102026781944	-3.92197371832976
RIBC1	0.242818839898306	0.980118855461988	2.09880451863657	0.0373130072811802	0.60102026781944	-3.92204753323772
HYAL2	0.171409540346499	3.49213425929825	2.09816385528246	0.037370329300806	0.601446109755286	-3.92327881209978
KIAA1143	0.150635339159257	2.52261436453801	2.09714460743116	0.0374616802188592	0.601730569231926	-3.92523695236992
ECI2	0.375735422795171	2.41063053782456	2.09698079845111	0.0374763796000675	0.601730569231926	-3.92555157199376
TYW3	0.149803387492485	2.4332323342924	2.09681601736277	0.0374911712091564	0.601730569231926	-3.92586803523557
EEF1A2	-0.509976264012632	0.988066367865497	-2.0964161896356	0.0375270826663555	0.601730569231926	-3.92663580938644
CFAP54	0.102177938425008	0.182893873152047	2.09598135061185	0.0375661722634985	0.601730569231926	-3.92747065714201
ZDHHC16	0.14796936862296	3.61735781773684	2.09555568743411	0.0376044708533915	0.601730569231926	-3.92828772946064
SLC30A9	0.185059042580107	2.97872820350877	2.09507572804354	0.037647694884948	0.601730569231926	-3.92920883651062
CEP57	0.18225035406124	2.82900117519883	2.09474314633555	0.0376776714317963	0.601730569231926	-3.92984698872429
TYMP	-0.433515952926288	6.22767743402924	-2.09465691065376	0.0376854474460106	0.601730569231926	-3.9300124406547
WASF1	0.305567441670132	2.5037703258538	2.09445151717687	0.0377039736635597	0.601730569231926	-3.93040648298096
QRICH1	0.158903596533259	3.71207595655556	2.09302082401307	0.0378332372696874	0.601730569231926	-3.9331502180983
SPATA17	0.197405474035338	0.489335794	2.09297638497744	0.0378372584338307	0.601730569231926	-3.9332354133705
MAP1LC3B	0.149335996708988	3.61353295635673	2.09242749724307	0.0378869560009949	0.601730569231926	-3.93428755967195
POC5	0.129678516130476	1.92174716038596	2.09218436517833	0.0379089876359519	0.601730569231926	-3.93475352870747
SMAD9	0.198269057379437	0.646090886292398	2.09194174184641	0.037930984129614	0.601730569231926	-3.93521847165694
ATXN2	0.102668129178124	1.72412228453216	2.0918526943866	0.0379390600155212	0.601730569231926	-3.93538910191804
GNAQ	0.214860788573554	3.41177095901754	2.09077103783475	0.0380372753976923	0.601730569231926	-3.93746119313765
GYS2	-0.0308841155556444	0.0405417917251462	-2.0906802146647	0.0380455321409822	0.601730569231926	-3.93763513371112
SLFN12	0.158506233612888	1.03062068461988	2.09025917932825	0.0380838285941735	0.601730569231926	-3.93844138879378
ATAD1	0.17508426398913	3.32705638377193	2.08947964297859	0.0381548208171088	0.601730569231926	-3.9399337440883
TNIP2	0.157826372735052	4.0914258899883	2.08939707381709	0.0381623470191694	0.601730569231926	-3.94009178478495
TFAP2E	-0.229699393947873	1.22476980978363	-2.08884839752897	0.0382123913701336	0.601730569231926	-3.94114182310767
KLHL8	0.193842057208508	1.88643780954971	2.0883197998938	0.0382606575902272	0.601730569231926	-3.94215318867824
ZBED6CL	0.2481812680299	2.22134716808772	2.08785789855776	0.0383028765753093	0.601730569231926	-3.94303674588072
ADGRB1	-0.135569648924688	0.261919062701754	-2.08779860682193	0.0383082988869153	0.601730569231926	-3.94315014986317
MYO6	0.260064422386154	3.52330585334503	2.08596667675484	0.038476156134086	0.601730569231926	-3.94665247754552
CRYM	0.422422529202111	0.791697378900585	2.08541311677989	0.0385270019954107	0.601730569231926	-3.94771021408112
FAM163B	0.181398574555484	0.215001506584795	2.08526144819473	0.0385409431832124	0.601730569231926	-3.94799997441901
TUBB8P12	-0.0883343551829229	0.283808356304094	-2.08524602506267	0.0385423611005908	0.601730569231926	-3.9480294389415
HSD17B7	-0.133299134074034	1.81595028102924	-2.08485145860057	0.0385786505679725	0.601730569231926	-3.94878315292652
KRT19	-0.5672765557277	9.31848380838596	-2.08484087798062	0.0385796241026688	0.601730569231926	-3.94880336251963
TRIM26	0.175440682379914	4.62480224879532	2.08437155648489	0.0386228280922773	0.601730569231926	-3.94969969590451
SLC39A13	0.193183730144708	3.00140040275439	2.08359709487871	0.0386942128431583	0.601730569231926	-3.95117838315341
SMIM30	0.185047262422287	3.99812138981287	2.08350184856815	0.0387029998236292	0.601730569231926	-3.95136020195152
FURIN	0.335125606898465	4.84598315516374	2.08339091947714	0.0387132357804106	0.601730569231926	-3.95157194820189
APOH	-0.131896578847618	0.101813350929825	-2.08336903619805	0.0387152553290663	0.601730569231926	-3.95161371869154
GPAT4	0.172933193011194	3.18513763728655	2.08299891183419	0.0387494267893884	0.601730569231926	-3.95232014383934
TMEM160	-0.320776229371922	3.69431796038012	-2.0829030230594	0.0387582838655367	0.601730569231926	-3.95250313927082
TMEM189	-0.185890572182924	3.64134514853216	-2.08279363899803	0.0387683895961739	0.601730569231926	-3.95271187954943
ZNF445	0.149700042438119	1.50610155202924	2.08274380610571	0.0387729942861726	0.601730569231926	-3.95280697343443
ABHD18	0.136252204612728	1.45764474878947	2.08268283786513	0.0387786285491841	0.601730569231926	-3.95292331347735
ROPN1L	0.202657734635433	0.333881288812865	2.08233957565639	0.0388103635677806	0.601730569231926	-3.95357826874521
SNX9	0.220525432740328	3.49278043670175	2.08226335447421	0.0388174133303475	0.601730569231926	-3.95372368732753
TNFSF14	0.173151298379597	0.593047274122807	2.08213365165087	0.038829412178762	0.601730569231926	-3.95397112927252
F2RL2	-0.206755836118164	0.732794823339181	-2.08148371633618	0.0388895857826618	0.601730569231926	-3.95521083048506
LUC7L	0.177766835413015	2.97089885234503	2.08083800487714	0.0389494474478127	0.601730569231926	-3.95644211207505
ARL14EP	0.128305439251998	2.15934361451462	2.08076804620675	0.0389559378115258	0.601730569231926	-3.95657549176964
M1AP	0.287053550050368	1.47632446704678	2.08044190208181	0.0389862078239657	0.601730569231926	-3.95719724576366
DNAJC6	0.145739392342821	0.381615445450292	2.08044019387926	0.0389863664183071	0.601730569231926	-3.95720050200049
PIP4K2A	0.186966168989126	2.77328950207018	2.08026573688855	0.0390025664088424	0.601730569231926	-3.9575330448255
SLC30A7	0.142133108366965	2.4744329602924	2.0800033897291	0.0390269386965185	0.601730569231926	-3.95803307059897
MRO	-0.0344292474307643	0.112307170602339	-2.07987980796464	0.0390384240747748	0.601730569231926	-3.95826859302166
CSNK1G3	0.147256175175409	2.78574192470175	2.07979561239346	0.039046250657988	0.601730569231926	-3.95842904555256
BTN2A1	0.211030445599776	3.12841929944444	2.07951805981554	0.0390720606862079	0.601730569231926	-3.95895793733481
CBR3	-0.433772696360726	4.00038864123392	-2.07935254979032	0.0390874586668577	0.601730569231926	-3.95927329402052
CECR2	-0.241785359130317	0.461120219403509	-2.07890821802106	0.0391288221341364	0.601809734765905	-3.96011978977832
C17orf99	-0.121122500243844	0.296028126625731	-2.0786335768219	0.0391544076177674	0.601809734765905	-3.96064292261667
IMPACT	-0.180624322674769	2.84202824383041	-2.07787744971045	0.0392249222336194	0.602313704518161	-3.96208284510254
IFRD2	0.205550485916054	3.7708299028538	2.07752708880349	0.0392576329243708	0.602313704518161	-3.96274988287876
ZNF182	0.166988291043972	1.82123852336842	2.07728783450028	0.0392799838111361	0.602313704518161	-3.96320532812644
RUFY1	0.159736426260473	3.47504817061988	2.07658655250035	0.0393455596529334	0.602844554430547	-3.96454000451678
SLC4A7	0.194356219076592	1.4585338968538	2.07570384408915	0.0394282336862832	0.603431261975414	-3.96621936393287
ARHGEF38	0.22751131365718	0.458632324216374	2.07522677491159	0.0394729776514327	0.603431261975414	-3.96712671009405
TNNT2	-0.235678330557403	0.743738617538012	-2.07481389412431	0.0395117365303124	0.603431261975414	-3.96791181575586
SQLE	-0.359133259575154	4.1038413058538	-2.07426159288577	0.0395636343545566	0.603431261975414	-3.96896180236159
AC112229.3	0.0829722242360089	0.159070811578947	2.07408605559679	0.0395801412018772	0.603431261975414	-3.96929546298028
CLK3	0.0868056382983688	1.81611204334503	2.07397958063993	0.0395901565678876	0.603431261975414	-3.96949783714372
FBXL4	0.147472845022065	1.81086459349123	2.07386690487779	0.0396007575641665	0.603431261975414	-3.9697119862967
TFRC	-0.344157142523665	5.04093701607602	-2.07267865897324	0.0397127006459368	0.604342573970793	-3.97196967011514
GTPBP2	0.194299137454428	4.07902230206433	2.07257340110569	0.0397226299005143	0.604342573970793	-3.97216960242895
METTL8	-0.140133055654781	1.56698477387134	-2.07200891208503	0.03977591592223	0.604421708989071	-3.9732416583487
RWDD2A	0.151146478047169	1.1864141992807	2.07186081376217	0.0397899060759982	0.604421708989071	-3.97352287519284
BLM	0.14466701812616	1.91194984107602	2.07103983341922	0.0398675366601818	0.604727772061841	-3.97508145020773
CCDC173	0.21829020423329	0.439376519052632	2.07040849473304	0.0399273231830326	0.604727772061841	-3.97627960541187
MYPN	0.0376746649059802	0.0425605349064327	2.07024321074086	0.0399429879187908	0.604727772061841	-3.97659322437113
SLC9A9	-0.333405400566999	1.3703062752924	-2.06985092811075	0.0399801874341012	0.604727772061841	-3.97733746808924
NUDT6	0.0685148665847458	0.397557670660819	2.06984921929744	0.039980349542891	0.604727772061841	-3.97734070977977
C1GALT1C1	0.189608604427886	4.20907078307018	2.06968034144886	0.0399963731342124	0.604727772061841	-3.9776610656346
TRIM16L	-0.286896026084107	1.72810312211696	-2.06932027358117	0.0400305557094519	0.604775051889733	-3.97834402011381
HESX1	0.143082897912536	0.807979080923977	2.06873468419459	0.040086201270883	0.60514626631719	-3.97945448940506
SGCA	-0.0879062912280141	0.230228215409357	-2.06644988928155	0.0403039470449096	0.607619511607688	-3.98378436087491
UBE2K	0.15838113699616	4.25339091861988	2.06613655677129	0.0403338870505967	0.607619511607688	-3.98437779780378
FABP4	-0.97007304471906	2.00918483204678	-2.06592849359188	0.0403537787178532	0.607619511607688	-3.98477181248861
TMEM234	0.140929045848578	2.27351113200585	2.06531820576429	0.0404121730768139	0.607619511607688	-3.98592731357981
SFMBT1	0.178573216116565	2.22749362260234	2.06477281340403	0.0404644191690588	0.607619511607688	-3.98695966971068
ASCC1	0.135709053884394	2.28845913726901	2.06453491132489	0.0404872271905535	0.607619511607688	-3.98740990616437
WDR93	0.109849186856252	0.239635398690058	2.06442766800254	0.040497512360391	0.607619511607688	-3.98761285112422
BNIPL	-0.564078282135275	2.35466546812281	-2.06440541285627	0.040499647019964	0.607619511607688	-3.9876549650331
ARHGDIG	-0.0855628309653022	0.121225908035088	-2.06356254206286	0.0405805640128956	0.608066061937606	-3.98924963143593
KCNK10	-0.0866303027950112	0.094608322122807	-2.06283326429141	0.0406506874177505	0.608066061937606	-3.9906288878363
SRSF8	0.182565333917652	3.53800817896491	2.06275415104913	0.0406583007456934	0.608066061937606	-3.99077848403561
LPAR5	-0.279552298835947	2.31030784160234	-2.06236706667816	0.040695568730256	0.608066061937606	-3.99151034821418
HPS1	0.165669011597377	3.74809150304094	2.06219996507817	0.0407116660816703	0.608066061937606	-3.99182624859759
SLC6A6	0.28673863743492	2.56815344122807	2.06174520391244	0.0407555020351043	0.608066061937606	-3.99268583758278
ABHD1	-0.0473163676819635	0.146048808883041	-2.06165157820343	0.0407645319391119	0.608066061937606	-3.99286278647256
RNF182	0.392314736600256	0.560923513900585	2.0614994591583	0.0407792069883185	0.608066061937606	-3.99315026921335
RNF150	0.242804744770067	0.595278611093567	2.06033495430822	0.0408916974420844	0.608507785338561	-3.99535034681677
SSR1	0.164121780174447	4.03031674395322	2.05989575510549	0.040934192655923	0.608507785338561	-3.9961798117354
AC092718.3	0.0801787424944035	0.355570263608187	2.05934707410654	0.0409873339400138	0.608507785338561	-3.99721580676272
GBE1	0.200430984009276	2.87987894015205	2.05899669544296	0.0410212999342975	0.608507785338561	-3.99787723925693
ZFAND6	0.13862650368804	3.85703544150877	2.058894966077	0.0410311661679361	0.608507785338561	-3.99806926038163
SCAP	0.167806605460505	3.82293029349123	2.0587442320689	0.0410457888513467	0.608507785338561	-3.99835376457637
NXT2	0.195939049352257	3.11764428492982	2.0586532257637	0.0410546195155844	0.608507785338561	-3.9985255256457
FYN	0.300594292843301	1.91392178888304	2.05829911627867	0.0410889954671811	0.608507785338561	-3.99919378692291
C9orf64	0.214989193471378	2.99024933366082	2.05780368777901	0.0411371315560722	0.608507785338561	-4.00012855687961
PDIA4	0.228917894115128	6.39204142781871	2.05764714656752	0.0411523511975007	0.608507785338561	-4.00042387304661
LRRC43	0.152198848385993	0.29496782294152	2.05756349144385	0.0411604864980932	0.608507785338561	-4.00058168033018
TMEM139	0.480029605721298	1.40203671934503	2.05732386917168	0.0411837969126129	0.608507785338561	-4.00103367085554
PRIMA1	-0.408788883516629	1.64212144842105	-2.05598323536561	0.0413144217758031	0.60966710179633	-4.00356153740622
TAF6L	-0.130665759887272	2.53634843304678	-2.05587612982338	0.0413248728751749	0.60966710179633	-4.00376342561526
GID8	-0.153338982990725	4.57172374961988	-2.05480925047628	0.0414290997538672	0.610742080701597	-4.00577389156616
SECISBP2L	0.171388484291333	2.11900826918129	2.05442647077376	0.0414665494395082	0.610831757779866	-4.00649497422955
SDCBP	0.205006665166613	4.74630975618713	2.05393078260856	0.041515088623511	0.611084532013797	-4.00742856521612
ZNF512	0.18593651711145	2.61020247760819	2.05356407155829	0.0415510292331408	0.611109770959684	-4.00811910011795
C3orf38	0.142719047689959	2.68574244018129	2.05308827828181	0.041597700382242	0.611109770959684	-4.00901486792424
SPIN1	0.208768601819954	4.26956775054971	2.05295333089346	0.0416109456861734	0.611109770959684	-4.00926889521436
CFAP157	0.207670732278382	0.699340162438597	2.05235364417309	0.0416698494877129	0.611311103794611	-4.01039756428666
KLHL2	0.214834343038378	3.04345360673099	2.05189105509301	0.0417153356134928	0.611311103794611	-4.01126798852617
PEX11G	-0.230297949743524	1.90942483077193	-2.05185555545674	0.0417188280241881	0.611311103794611	-4.01133477822926
MAGED2	0.232196531751836	5.4119530574269	2.05115764964463	0.041787537869312	0.61147604276724	-4.01264760917132
CGNL1	0.247668435621682	0.891462304	2.05089169123513	0.0418137472812169	0.61147604276724	-4.01314779218612
ANKRD31	-0.023176167010873	0.0567965812046784	-2.05066479401669	0.0418361184239388	0.61147604276724	-4.01357446491941
SLC25A46	0.139502932429965	2.55608050463158	2.05031505316979	0.0418706214670088	0.61147604276724	-4.0142320533422
MMAB	-0.19566430642325	2.71808280545614	-2.04911354553832	0.0419893391788913	0.61147604276724	-4.01649033695853
EVPL	-0.398626445474735	4.4142069187193	-2.04910545154012	0.0419901398984009	0.61147604276724	-4.01650554570722
SRXN1	-0.182617844213943	0.814394830690058	-2.0490436350382	0.0419962556842204	0.61147604276724	-4.0166216979976
KIAA0391	0.0774397599761749	0.855520174175439	2.04811604361198	0.0420881178569013	0.61147604276724	-4.01836422936989
TMC4	0.317407629218259	4.25245816761404	2.04770851797006	0.0421285305513016	0.61147604276724	-4.01912955199091
RAPGEFL1	-0.489990067896702	4.24182879791228	-2.0476934902401	0.0421300214244432	0.61147604276724	-4.01915777091733
ZBTB7C	-0.430243224664056	2.54436160167251	-2.04757553766722	0.0421417248439337	0.61147604276724	-4.01937925429873
PDCD6IP	0.165288667537733	3.97912699956725	2.0474223837745	0.0421569251286477	0.61147604276724	-4.01966681828272
HNRNPF	0.163846325428204	6.61870242082456	2.04738647540416	0.0421604896555135	0.61147604276724	-4.01973423740993
TBCK	0.137472691984969	1.40231718778947	2.04729391739721	0.0421696788249155	0.61147604276724	-4.01990801289075
EML3	-0.126184147706109	3.48642824383626	-2.04673856558377	0.0422248501245834	0.611820484617661	-4.02095051634311
C19orf33	-0.630334119050048	6.68946859828655	-2.04594875474452	0.0423034198082694	0.611850782706695	-4.02243268287257
EGFL8	0.118658821789415	0.681656759467836	2.04566839683857	0.0423313395541806	0.611850782706695	-4.02295867466641
CHL1	-0.348897441571475	0.748943078409357	-2.04538464298415	0.0423596135000711	0.611850782706695	-4.02349096811368
ALG13	0.141200230459865	2.16808873915205	2.04482574698112	0.0424153504338754	0.611850782706695	-4.0245391954367
TRIM71	-0.0746933147417653	0.0407637731754386	-2.04459016717652	0.0424388628059871	0.611850782706695	-4.02498095146639
NIPSNAP3B	0.128649201724656	0.69081111174269	2.04397140749114	0.0425006719566301	0.611850782706695	-4.02614101117952
FBLIM1	0.317741638723215	4.0711032015731	2.04396701133936	0.0425011113717282	0.611850782706695	-4.02614925195734
CDKN1C	0.418995905694914	3.00341016061404	2.04295672914033	0.0426021964692992	0.611850782706695	-4.02804262387412
TVP23C.CDRT4	0.0237693302772626	0.0949021236842105	2.04291032210314	0.0426068447087478	0.611850782706695	-4.02812957405971
RGMA	-0.317691067808284	1.48635803548538	-2.04284743412126	0.0426131444093298	0.611850782706695	-4.02824740064888
IFT57	0.241701044572114	3.38332180552632	2.042819463242	0.0426159466016519	0.611850782706695	-4.02829980563404
BFAR	0.144628468002078	3.85341717812281	2.0421717172	0.0426808833992633	0.611850782706695	-4.02951320311854
TTC23L	0.0581419364248481	0.164667060152047	2.04118315067893	0.0427801502869389	0.611850782706695	-4.03136434245845
PROSER2	0.394551486274385	2.34061629601754	2.04095137326317	0.0428034526882652	0.611850782706695	-4.03179823396011
PHACTR2	0.170184949207868	1.64234543991228	2.04085096367039	0.0428135510124707	0.611850782706695	-4.03198618801284
DHRS9	-0.384829070128238	1.07730820108187	-2.04055883342095	0.0428429424907091	0.611850782706695	-4.03253296897138
ZNF880	0.175968828679246	0.613431456684211	2.04034219530122	0.0428647497513491	0.611850782706695	-4.03293840314447
TMCC2	-0.240871735763991	1.04658047593567	-2.04016702928909	0.0428823892612521	0.611850782706695	-4.03326619317832
ARGLU1	0.20389114642773	4.49143978587134	2.03976931676366	0.0429224625626901	0.611850782706695	-4.03401033772508
SMAD5	0.164658514521587	2.71092872621053	2.03914550518277	0.0429853818121828	0.611850782706695	-4.03517725013768
ARHGAP42	0.246771689206109	0.902751734701754	2.0390971698866	0.0429902603166141	0.611850782706695	-4.0352676528136
KIF9	0.221454686977294	1.03158403163743	2.03902669830891	0.0429973738924432	0.611850782706695	-4.03539945386924
TMEM272	0.0422359492689479	0.050966877122807	2.03870124463848	0.0430302390158426	0.611850782706695	-4.03600808484278
UBP1	0.169836625139593	3.09081840969006	2.03859703609393	0.0430407667808774	0.611850782706695	-4.03620294577406
DCAF1	0.176525590532299	2.67138776945029	2.03777807909545	0.0431235791493105	0.611850782706695	-4.03773399518085
CCR10	-0.204058061421011	0.59774867145614	-2.03770723234812	0.0431307495037184	0.611850782706695	-4.03786641653911
GTF2IRD2	0.069836716552606	0.365686678005848	2.03731881314666	0.0431700792308328	0.611850782706695	-4.03859234255246
PRDX3	0.215665913955704	5.00522710469006	2.03715394070675	0.0431867827757446	0.611850782706695	-4.03890043692202
GNPNAT1	0.201098458527185	3.20515857209357	2.03669271967009	0.0432335392374472	0.611850782706695	-4.03976218724998
NEK3	0.186263328846817	1.62810752183626	2.0358063586849	0.0433235155862687	0.611850782706695	-4.0414177536321
RBPJ	0.153583648472656	3.06095925996491	2.03522054703767	0.0433830701126038	0.611850782706695	-4.04251157126948
B3GNTL1	0.123940816821075	1.00348637911696	2.03519530934629	0.043385637382734	0.611850782706695	-4.04255868794752
ZNF664	0.226183550996478	4.31070925416374	2.03513790488253	0.0433914772566406	0.611850782706695	-4.04266585525806
DNM1	-0.330477330492484	1.88280786430994	-2.03512845838778	0.0433924383321329	0.611850782706695	-4.04268349046598
SLC25A20	0.202394549322833	2.68410116104678	2.03504888119063	0.0434005351446807	0.611850782706695	-4.04283204623375
FAM149B1	0.120086877846498	2.22851088784795	2.03502994167929	0.0434024623898462	0.611850782706695	-4.04286740195253
RAPGEF5	-0.224989161598976	1.7472893362924	-2.03480315746099	0.0434255451452541	0.611850782706695	-4.04329073175125
PRDM4	0.133735787350014	3.0427799467193	2.03473280978348	0.0434327074616612	0.611850782706695	-4.04342203808499
RTL8A	0.211453169607613	5.47612697707018	2.03454065474932	0.0434522764960131	0.611850782706695	-4.04378068003263
MIPEP	0.195810249543174	2.63757090215205	2.0341821785925	0.0434888037294854	0.611922661725432	-4.04444966106245
ANO10	0.162407753363766	2.60187392969006	2.03295457600366	0.0436140896502437	0.61324244176812	-4.0467397406468
ZNF627	0.174052684193636	1.9753693452924	2.03168994604472	0.0437434759593379	0.613455629276108	-4.04909752195449
LZTS3	0.403983250539334	2.34776386473684	2.0314456256356	0.0437685104259053	0.613455629276108	-4.04955287338349
POLR2B	0.206601716138311	3.94050629816374	2.03134474634705	0.0437788506545967	0.613455629276108	-4.04974087168898
ZNF134	0.275157103715223	1.06115238033918	2.03133936402313	0.0437794024066954	0.613455629276108	-4.04975090192078
NDRG2	-0.379996056941478	3.30840238664327	-2.0312676162673	0.0437867579692816	0.613455629276108	-4.04988460506874
SPTBN5	-0.196265100236809	0.911552152590643	-2.03071686226255	0.0438432562042293	0.61346030774129	-4.05091079509208
RBFA	-0.166483695119925	2.80093887215789	-2.03051961216812	0.0438635058931332	0.61346030774129	-4.05127825622073
SRPK1	0.189425361487848	3.66458412238596	2.02996099564046	0.0439208966844137	0.61346030774129	-4.05231873017207
NUP58	0.168539715847778	2.63616655488889	2.02974229315437	0.0439433830178445	0.61346030774129	-4.05272600934554
ZNF799	0.122143983018388	0.73318979294152	2.02936261972114	0.0439824431890093	0.61346030774129	-4.05343295805621
ADAM32	0.0461710962678287	0.13990466277193	2.02925493694199	0.0439935267955769	0.61346030774129	-4.05363343961854
PPM1N	-0.269041786128079	1.38119576464327	-2.02903478268801	0.0440161943046758	0.61346030774129	-4.05404328679972
SLC11A1	-0.172896559494404	0.984716521567251	-2.02858740732305	0.0440622875860336	0.61346030774129	-4.0548760069988
MMAA	0.130525228182603	1.26376663753801	2.02847689523794	0.0440736800242715	0.61346030774129	-4.05508168133426
DCP1A	0.153001252846339	2.344944499	2.02820124649992	0.0441021069548016	0.61346030774129	-4.05559464556575
C1orf35	-0.166033590405661	3.14407019695906	-2.02755875789006	0.0441684257336027	0.613469874156982	-4.05679001778476
NRBF2	0.142249814935081	3.65892087547953	2.02736422946339	0.0441885220329129	0.613469874156982	-4.05715187370178
NIT2	-0.133377172351773	2.84598416403509	-2.02727927743823	0.0441973006799962	0.613469874156982	-4.05730988855576
CTNNAL1	0.410890095254558	3.04761079221637	2.02688737045792	0.0442378182155538	0.613481419038724	-4.05803877297932
KRT6C	-0.969003826093219	3.24175086710526	-2.02649717604074	0.0442781901121211	0.613481419038724	-4.05876433935947
TRIM29	-0.571128475258075	5.40941022678363	-2.02596675732727	0.0443331207721856	0.613481419038724	-4.05975044002711
RHCE	-0.0827693904629038	0.316200202567251	-2.02596261686348	0.0443335497906094	0.613481419038724	-4.05975813659309
ZNF703	-0.309394532466583	3.81684344110526	-2.02565969633628	0.0443649468034781	0.613481419038724	-4.06032118463508
DNAJC18	0.10802512935945	0.834605694649123	2.02524824445836	0.0444076231564388	0.613481419038724	-4.06108583529482
UTP15	0.0983740365626811	1.87815744281287	2.02514198170245	0.0444186505517408	0.613481419038724	-4.06128329222323
PPAN	-0.197406774614167	2.12279903588304	-2.0236625480044	0.0445724207826972	0.614788230680539	-4.06403134642975
LEXM	-0.140813286381836	0.39584816445614	-2.02362423845633	0.0445764086330965	0.614788230680539	-4.06410248123755
CFAP43	0.163108985018868	0.316450375181287	2.02310508583008	0.0446304800174782	0.61482035458717	-4.06506633992987
CFD	-0.431276546390309	3.20321891189474	-2.02277701173729	0.0446646787450371	0.61482035458717	-4.06567532111836
PIP4P2	0.195798070907579	1.09738205718129	2.02269288413142	0.0446734518712563	0.61482035458717	-4.06583146624732
PIP4K2C	0.169609685908862	4.40138479636842	2.02152533316453	0.0447953597275542	0.61578976172053	-4.0679978635296
VSTM2B	-0.0164377555207867	0.0127349444561404	-2.02141272764814	0.044807132194618	0.61578976172053	-4.06820674086397
ZNF33A	0.154961352198594	2.48756870163158	2.01999316994976	0.0449557673270807	0.617211897356831	-4.07083899806407
SH3BGRL	0.350070263842341	4.54989239571345	2.01944303285167	0.0450134822377572	0.617211897356831	-4.07185863387326
LRP4	0.309804839018388	1.10534643590058	2.01938533913868	0.0450195385381839	0.617211897356831	-4.07196554934314
GCNT1	0.3164348327181	1.97864786872515	2.01884495015642	0.0450762986219516	0.617211897356831	-4.07296683372642
EFL1	0.156625308070515	2.790122285	2.01859575150821	0.0451024938537725	0.617211897356831	-4.07342848703964
PHF10	0.18880572726591	3.68408657538596	2.01856372892034	0.0451058609387636	0.617211897356831	-4.07348780660503
OTOP2	-0.0877003499174928	0.129417680070175	-2.01758240117035	0.045209148508924	0.617211897356831	-4.07530521292218
CCDC155	0.136526135706108	0.266010073678363	2.01755078594855	0.0452124794439228	0.617211897356831	-4.07536374994351
IQUB	0.0789110953898305	0.162751260502924	2.01736533242645	0.0452320227678566	0.617211897356831	-4.07570710802554
SLC41A3	0.193092309061881	3.01958943284211	2.01676330078863	0.0452955151382717	0.617211897356831	-4.07682153332484
LRMDA	0.157514002150784	0.869945217263158	2.01643855801847	0.0453297951075896	0.617211897356831	-4.07742253589695
RPS6KA2	0.270949979131916	1.82000224008187	2.01638544062793	0.0453354042982103	0.617211897356831	-4.07752083168517
SLC25A35	0.202159097811002	1.75738287001754	2.01615126651172	0.0453601400965273	0.617211897356831	-4.07795415062314
ISCA1	0.148924786683883	3.17102808522222	2.01597753814453	0.045378498428219	0.617211897356831	-4.0782755890358
RCAN1	0.291083265505117	2.67279145789474	2.01590633676531	0.0453860242895647	0.617211897356831	-4.07840732075982
PTER	0.199029580042693	2.21683372821637	2.01533081826607	0.045446894556785	0.617608391206442	-4.07947194183684
CNGB1	0.202690925596099	0.364451945403509	2.01456815591644	0.0455276651992823	0.61805058374142	-4.08088230536227
AL360181.3	-0.020102793035977	0.0721634128070175	-2.0137065374706	0.0456190626907393	0.61805058374142	-4.08247505449522
C11orf16	0.161698041017908	0.265819884818713	2.01323580914993	0.0456690617663726	0.61805058374142	-4.08334494821058
ZNF619	0.116971906246562	1.03773313384795	2.01307597918788	0.045686048921922	0.61805058374142	-4.0836402658796
C9orf116	0.279360717331947	1.40789516757895	2.01303130784116	0.0456907976722652	0.61805058374142	-4.08372280110052
EFS	-0.474075226925008	3.80627394240351	-2.01250941822338	0.0457463078043653	0.61805058374142	-4.08468692055479
ZNF214	0.189606958423889	0.737779759853801	2.01239109986083	0.0457589005555864	0.61805058374142	-4.08490546445805
TRIOBP	-0.166088485329388	2.06690356025146	-2.01217126399642	0.0457823057468938	0.61805058374142	-4.08531148724935
USF2	-0.14287285816709	4.70668114295322	-2.01199790090953	0.0458007703115304	0.61805058374142	-4.08563164806078
ASB9	0.238582729415734	0.907056889748538	2.01163193251639	0.0458397696754308	0.61805058374142	-4.08630741944702
PLTP	0.37412004770195	4.78289524354386	2.01119569154725	0.0458862944926405	0.61805058374142	-4.08711279857215
PRMT9	0.116515215264152	1.62495617402339	2.01110227272541	0.0458962627645668	0.61805058374142	-4.08728524490226
CRELD1	0.224047294525745	2.94167242023392	2.01021733160265	0.045990781879021	0.61805058374142	-4.08891842295928
GALR3	-0.0374364220254238	0.120987284538012	-2.00963115270803	0.0460534817108218	0.61805058374142	-4.08999985268377
WASF3	-0.241702758165334	0.859450917994152	-2.00935889893567	0.0460826276574171	0.61805058374142	-4.09050202627612
HNRNPC	0.120941995609051	6.04583855269591	2.00912656510282	0.0461075123932424	0.61805058374142	-4.09093051617808
VSX1	-0.0100387514283659	0.0134342184152047	-2.00896841698133	0.0461244577999943	0.61805058374142	-4.09122215951419
FBXO16	0.129829839762872	0.255316391239766	2.00751377498734	0.0462805694696821	0.61805058374142	-4.09390366327611
KIAA0232	0.188692398448831	2.28990405574269	2.00749371800193	0.046282725111285	0.61805058374142	-4.09394062364919
CYP4Z1	-0.188034773587304	0.442711853397661	-2.00731268908775	0.0463021852071305	0.61805058374142	-4.09427420207696
EFNA4	-0.199165250323955	4.00667725020468	-2.00702844858225	0.046332754279823	0.61805058374142	-4.09479790877861
TIGD6	0.0814607888429812	1.10587424846784	2.00685087400535	0.0463518605031327	0.61805058374142	-4.09512505013954
FBXL5	0.181070072303483	3.98156291863158	2.00652139885903	0.0463873282692692	0.61805058374142	-4.09573196136536
AKR1C2	-0.681047150947556	2.11978814067836	-2.0064575001819	0.0463942095845689	0.61805058374142	-4.09584965525335
THBD	-0.593784560736808	3.87753082209357	-2.00639987067661	0.0464004165097404	0.61805058374142	-4.09595579900434
PPL	-0.402354168543013	4.8604382655614	-2.00596309256167	0.0464474821688907	0.61805058374142	-4.09676017580952
HSPB1	-0.428304215157022	10.0119854528889	-2.00594969065828	0.0464489269512862	0.61805058374142	-4.09678485431337
LRPAP1	0.189054493862168	3.80584411277193	2.00582303300084	0.0464625830723021	0.61805058374142	-4.09701807624139
TEDC1	-0.194091028803646	2.48695838950877	-2.0052327410498	0.0465262728321144	0.61805058374142	-4.09810482962008
AHI1	0.155756573286378	1.4791617975731	2.00492750621374	0.0465592353221047	0.61805058374142	-4.09866666106572
CCNA1	0.439188234063479	0.779707092818713	2.00453661273055	0.0466014770961441	0.61805058374142	-4.09938604162132
GLIS1	-0.158894446363608	0.459997148011696	-2.00395984655928	0.0466638645684007	0.61805058374142	-4.10044724929515
UBN2	0.118609441194276	1.3324304209883	2.00360594958753	0.0467021798844727	0.61805058374142	-4.10109825016796
CPXCR1	0.0104157402129837	0.0105672297602339	2.00293488252276	0.0467749075584677	0.61805058374142	-4.10233239187134
OPRL1	-0.123535949761912	0.523762304415205	-2.00259664977449	0.046811600353827	0.61805058374142	-4.10295427778859
MKRN2OS	0.216859900997282	1.44794335749708	2.00241413162893	0.04683141077566	0.61805058374142	-4.10328982020408
GNAT1	-0.019452740823473	0.0434299155087719	-2.00224259676816	0.0468500355643345	0.61805058374142	-4.10360514437794
PPP1R14C	-0.503790853962102	3.34162609469006	-2.00178467454843	0.0468997863125324	0.61805058374142	-4.10444679466618
AC005779.2	0.0242251797273745	0.0698140349532164	2.00167066306751	0.0469121800072531	0.61805058374142	-4.10465631662986
LDLRAD1	0.293947268662776	0.572114518842105	2.00126350984742	0.0469564625644217	0.61805058374142	-4.10540446042856
HGSNAT	0.21368992881324	3.31649629653801	2.00085097554891	0.0470013665545067	0.61805058374142	-4.10616234435415
C1orf87	0.0112416358300288	0.00980324488304094	2.00056729778044	0.0470322657688231	0.61805058374142	-4.10668341437585
FABP2	0.0218270977224177	0.0273254612631579	2.00033816355379	0.0470572364867086	0.61805058374142	-4.10710424547096
TTC21A	0.14877595720339	0.629462360818713	2.00022309506878	0.0470697807276275	0.61805058374142	-4.10731556455521
WDR45	0.156033165170931	3.49250387645029	2.00009282982422	0.0470839850745123	0.61805058374142	-4.10755477798432
ABCD3	0.191349853746403	2.98222110279532	1.99990486494538	0.0471044875001877	0.61805058374142	-4.10789992240016
EMP1	-0.46961726670211	4.47934187129825	-1.99977673518862	0.0471184677020309	0.61805058374142	-4.10813517883224
KIAA1324	0.594755856680366	1.74922422038012	1.99969065283078	0.0471278621012101	0.61805058374142	-4.1082932248432
MYEOV	-0.520063116732811	1.69578974202924	-1.99947699545268	0.0471511859738094	0.61805058374142	-4.10868546885842
C2orf74	-0.198934093701792	1.05792510892398	-1.99923309587567	0.0471778232031233	0.61805058374142	-4.10913318445387
IL1RL2	-0.260686852743525	1.7216125805731	-1.99896258648594	0.0472073815278681	0.61805058374142	-4.10962968574883
SMIM29	-0.19809844090662	3.16950598048538	-1.99861833874414	0.047245019898977	0.61805058374142	-4.11026143630266
NBPF14	-0.094863017310042	0.706928309643275	-1.99858408781793	0.0472487661206877	0.61805058374142	-4.11032428665893
LIMD1	0.146792201841862	1.83748828108187	1.99846028204308	0.0472623095757777	0.61805058374142	-4.11055146137528
FECH	-0.18125909526623	2.59728301118713	-1.9981559260881	0.0472956179149285	0.61805058374142	-4.11110987582751
ZNF211	0.24870398401311	1.52583035009942	1.997963280885	0.0473167110584293	0.61805058374142	-4.11146328814323
ENTPD4	0.179971894756477	2.8717085738655	1.99794243909757	0.0473189935495536	0.61805058374142	-4.11150152096706
TPP2	0.159423428743207	2.93394298419883	1.99775543722815	0.0473394772635812	0.61805058374142	-4.11184454604968
ARSB	0.152994135262393	1.39314164352632	1.99764179257505	0.0473519292873677	0.61805058374142	-4.11205299410964
SMARCC1	0.217974222653818	4.13211590298246	1.99623355997291	0.0475064597619497	0.618613339582559	-4.11463505143304
ZNF442	0.0716636632323312	0.267898452619883	1.99568853234515	0.0475663823291456	0.618613339582559	-4.11563391905966
RAD50	0.151283366458108	2.59681962808187	1.99518629620326	0.0476216569672876	0.618613339582559	-4.11655413340173
CLDN12	0.187730884945953	2.65514348872515	1.995067586437	0.0476347297729864	0.618613339582559	-4.11677160533084
TXNDC16	0.220865616183243	2.22445275598246	1.99448713870196	0.0476986948866311	0.618613339582559	-4.11783478702376
H2AFY	0.127797425141829	4.17630160007018	1.99435357633578	0.0477134237114414	0.618613339582559	-4.11807938594276
ISOC1	0.217721131324272	4.02392380965497	1.99414074739667	0.0477369017663426	0.618613339582559	-4.11846911719503
ADGRF4	-0.462084989502397	2.25036923450292	-1.99395314559756	0.0477576050321732	0.618613339582559	-4.11881261983114
AC012651.1	0.0828723110492482	0.366013102807018	1.99384822769826	0.0477691868287598	0.618613339582559	-4.11900471319381
UBR1	0.159411398526544	1.69684264919298	1.99357690535865	0.0477991489121201	0.618613339582559	-4.1195014305633
TMPPE	0.0893565354852894	0.565135672824561	1.99354654182049	0.0478025029440791	0.618613339582559	-4.11955701393819
HRH1	0.284711572787657	2.03020664077778	1.99345413076993	0.0478127121265395	0.618613339582559	-4.1197261762928
BRD3OS	0.175905712907419	1.56935605045029	1.99240420838302	0.0479288329964821	0.618613339582559	-4.12164757999542
CCDC121	0.121063931200192	0.897717313988304	1.99213671514102	0.0479584557982486	0.618613339582559	-4.12213695035938
SFXN2	0.172226549637992	1.32499766820468	1.99154546277946	0.0480239874845996	0.618613339582559	-4.12321840593889
TMEM145	-0.183786481991365	0.466555090093567	-1.99150305045815	0.0480286911872	0.618613339582559	-4.12329597028127
ALG9	0.0907296695585224	0.799600247748538	1.99125042672719	0.0480567162998949	0.618613339582559	-4.12375794010787
CR1L	0.106349426631116	0.227778486017544	1.99115098803067	0.0480677514508462	0.618613339582559	-4.12393976710388
ZNF785	0.149794003466422	1.51390721210526	1.99038712880137	0.0481525919248419	0.618613339582559	-4.12533622129084
PAQR9	-0.0308530514590662	0.0313317444853801	-1.99030621206914	0.0481615866311419	0.618613339582559	-4.12548411987657
NDFIP1	0.127934014573234	4.12572578369006	1.99026240881282	0.048166456396463	0.618613339582559	-4.12556418053109
SLC30A5	0.133257486040932	3.21555520546784	1.99017409870409	0.0481762754172413	0.618613339582559	-4.12572558272906
ENSA	-0.156368963241924	5.63786658194152	-1.99003877948899	0.0481913245761145	0.618613339582559	-4.12597288908619
RPP38	0.135125844940519	3.08806558769006	1.98963126119838	0.0482366696845441	0.618613339582559	-4.12671756371562
BBOF1	0.162078265117685	1.06707156270175	1.98930371505911	0.0482731423914458	0.618613339582559	-4.12731599681751
KIF1BP	0.149123407491204	3.27492246900585	1.98928829915606	0.0482748595488665	0.618613339582559	-4.12734415965929
PDIA3	0.17612196897665	7.16051458452047	1.98898313154247	0.0483088624292617	0.618613339582559	-4.12790161829721
ZNF433	0.217621798118644	0.903058662122807	1.98845374613027	0.0483678966113687	0.618613339582559	-4.12886846914646
ANKRD49	0.15604662643812	2.3503577961345	1.98823223277029	0.0483926167113482	0.618613339582559	-4.12927296066239
IGSF22	0.0538514974066197	0.187431852005848	1.98817173270306	0.048399370163741	0.618613339582559	-4.12938342854836
FAM47E.STBD1	0.00764883090837864	0.00941854477777778	1.98816325790637	0.0484003162452323	0.618613339582559	-4.12939890253817
SDHA	0.213615265709144	4.24263227740351	1.98781645763522	0.0484390446368438	0.618613339582559	-4.13003206552956
ITGB5	-0.297515420219858	4.34896966373099	-1.98777812815876	0.0484433266336347	0.618613339582559	-4.13010203828089
OMP	0.0768537848116405	0.118120265912281	1.98739874002089	0.0484857274716587	0.618749054248415	-4.13079456476808
RASSF6	0.356320155190279	1.72823654147953	1.98702829419092	0.0485271592435646	0.618872232553488	-4.13147064679655
NRG3	-0.0385695684630637	0.0293677291169591	-1.98625256910905	0.0486140158362421	0.61943289700079	-4.13288599506405
C4B	0.2640416799071	0.76797913	1.98606766547991	0.0486347386009144	0.61943289700079	-4.13322328314045
SH2D6	0.0557711596555805	0.0933579855204678	1.98536692828344	0.0487133404765785	0.619966098023486	-4.13450124699538
STK33	0.113277207482251	0.22330467948538	1.98431476445777	0.0488315640325795	0.619966098023486	-4.13641931633881
BORCS7	0.153446675870962	2.59900084485965	1.98431239479542	0.048831830567321	0.619966098023486	-4.13642363508417
E2F3	0.175433691404062	2.5599290312924	1.98398863824694	0.0488682576227128	0.619966098023486	-4.13701364012644
DNAH14	0.09572751476591	0.414885766590643	1.98378257476897	0.0488914545750044	0.619966098023486	-4.13738911683259
OBSL1	0.368719959116566	2.25994437896491	1.9836468257535	0.0489067411907302	0.619966098023486	-4.13763645039538
SERPINI2	0.132426470208986	0.177594536210526	1.98308910640774	0.0489695881154795	0.619966098023486	-4.13865244130147
MTMR2	0.178151416287335	2.72217849237427	1.98301691952198	0.0489777275325382	0.619966098023486	-4.1387839234448
WBP4	0.136711009834503	2.87572623495906	1.98286239295448	0.0489951549939773	0.619966098023486	-4.13906536485479
BARHL2	-0.0120417202994883	0.0103233053274854	-1.98245849288869	0.0490407315267928	0.619966098023486	-4.13980089513576
PSMG2	0.128553343004956	4.2782983402807	1.98240515338532	0.0490467530982332	0.619966098023486	-4.13989801944305
R3HDM2	0.133037098280781	2.91214478466667	1.98221858240875	0.0490678202825081	0.619966098023486	-4.14023772139188
TMEM165	0.153978979559647	4.04289649034503	1.98182136574468	0.0491126986359854	0.619966098023486	-4.14096085832212
TIAM2	0.0922880921901182	0.621049217122807	1.98102126843943	0.0492032007747152	0.619966098023486	-4.14241702474718
HOXD10	-0.385281817977773	2.30234842619298	-1.98077589375022	0.0492309843391516	0.619966098023486	-4.14286349126539
WDR18	-0.201884867526225	4.24014435919883	-1.98072841805697	0.0492363615040638	0.619966098023486	-4.14294986861811
TEKT5	0.0470203937257756	0.13432785051462	1.98066112522298	0.0492439840384493	0.619966098023486	-4.14307229793226
CDH20	-0.0692737175471698	0.130179374345029	-1.9803906758055	0.0492746290254577	0.619966098023486	-4.14356430053616
CTU1	-0.177956557069556	1.69803601723977	-1.98028879929253	0.0492861769751678	0.619966098023486	-4.14374961809148
BRINP1	0.164059547430764	0.263677907116959	1.98004947071382	0.0493133144622769	0.619966098023486	-4.14418493089115
SLC7A1	0.265834897970739	3.79296432053801	1.97891639310131	0.0494419659736262	0.62030099292404	-4.14624519665462
SMARCA5	0.166258712211547	3.71751774432749	1.97872929508264	0.0494632366941424	0.62030099292404	-4.14658528745963
OXSR1	0.185315535906301	3.47678635669591	1.9782763533354	0.0495147626146427	0.62030099292404	-4.14740847954335
HPS3	0.210255631260791	2.66912971523977	1.97821773726247	0.0495214340025813	0.62030099292404	-4.14751499732187
TMEM62	0.238871473210744	2.45274709870175	1.978188865148	0.0495247203616969	0.62030099292404	-4.14756746294436
TET1	0.0862402022422449	0.199901944701754	1.97810654692062	0.049534091220627	0.62030099292404	-4.14771704538994
SURF4	0.153236224374482	5.99081092515205	1.97785336492708	0.0495629221007398	0.62030099292404	-4.14817707138359
MAFB	-0.394067255089383	3.73673217008187	-1.97723598639165	0.0496332850829884	0.620631530679225	-4.14929859929611
FOLH1	0.191113775096738	0.531938737192982	1.97672186778029	0.0496919439556919	0.620631530679225	-4.15023229117809
FRYL	0.144814420068597	1.95471998160234	1.97662421985551	0.0497030918182298	0.620631530679225	-4.15040960365496
OTUD1	0.278377500244006	3.1604781719883	1.97650406960405	0.0497168115363865	0.620631530679225	-4.15062776519086
SDR9C7	-0.424133142473298	0.972833137906433	-1.97558670553134	0.0498216691760352	0.621542079137802	-4.15229304298326
MAML2	0.231062262284938	1.72180682308772	1.97458458184289	0.0499364288661084	0.622324574865338	-4.15411134244297
NEXN	0.28274563742133	1.4317284444269	1.97385245347431	0.0500204109159314	0.622324574865338	-4.15543919461741
ACKR2	0.262904896537416	0.694826495298246	1.97374504458346	0.050032741774267	0.622324574865338	-4.15563396135486
RORC	0.335186369259995	1.46305927527485	1.97330729514236	0.0500830232984034	0.622324574865338	-4.15642763698308
LTB4R2	-0.250342811428046	1.50047137697661	-1.97306721788867	0.0501106176032028	0.622324574865338	-4.15686284554874
TGFBR2	0.326105024783979	3.47999413877778	1.97291757355527	0.0501278241180218	0.622324574865338	-4.15713409311741
DSC3	-0.948455461177325	4.59733189221637	-1.97286216660135	0.0501341962284852	0.622324574865338	-4.15723451962551
BTBD2	-0.166427630972816	4.1500580615848	-1.97245223676073	0.0501813617441576	0.622324574865338	-4.15797744440849
CPSF6	0.123892816869685	3.77310076853216	1.97236936797678	0.0501909009798462	0.622324574865338	-4.15812761144776
LILRA4	-0.135817871551007	0.357103757649123	-1.97225594831287	0.0502039594902663	0.622324574865338	-4.15833313018809
N4BP2L1	0.209062304867125	1.6025052212807	1.9716835220792	0.050269909316257	0.622745683221876	-4.15937020643851
ZBTB38	0.239506476276622	2.31952101597076	1.9705780247684	0.0503974821699969	0.623598600217568	-4.16137224692757
PIGC	0.127856682856093	2.9314413455848	1.96977245881624	0.0504906156572607	0.623598600217568	-4.16283044231848
UGT2B10	-0.0271156554772945	0.0102665859532164	-1.96971145680609	0.0504976741735554	0.623598600217568	-4.16294084199293
SAYSD1	0.155384377068118	2.85089212081287	1.96922149917535	0.0505543972202797	0.623598600217568	-4.16382743503902
DNAJC10	0.204952177615126	2.44766772392982	1.96914261344929	0.0505635349575083	0.623598600217568	-4.16397016149544
NAXD	0.151993937654461	4.09283765249708	1.96903331637392	0.0505761977039845	0.623598600217568	-4.16416790163325
F9	-0.0110676705089543	0.00511919987134503	-1.96887532908937	0.0505945062516679	0.623598600217568	-4.1644537135627
PLEKHG4	-0.283752562351297	2.87038293229825	-1.96871012438974	0.0506136571895082	0.623598600217568	-4.16475255902465
ANAPC16	0.142348804784461	4.69398664524561	1.96842652239153	0.0506465473220795	0.623598600217568	-4.16526552245448
ZNF652	0.162437716042373	2.17038490535088	1.96816379869228	0.050677032255029	0.623598600217568	-4.16574065958002
ABCF3	-0.158193075487049	4.13095696947953	-1.96794668793803	0.0507022362282512	0.623598600217568	-4.16613325988094
TMEM41B	0.148517469642788	3.37495400796491	1.96774151842312	0.0507260637006702	0.623598600217568	-4.16650422898628
KMT5A	-0.141704460434284	3.55490087509357	-1.96749206549387	0.0507550467980305	0.623598600217568	-4.16695521776195
MUC2	0.313040378412376	0.495866234087719	1.96708170434746	0.050802755726096	0.623791213751573	-4.1676969958407
SMN2	0.179628327723697	1.1293800204269	1.96596522131331	0.0509327508207926	0.624669867004757	-4.16971442979183
OSGIN1	-0.309333186140391	1.71971952545029	-1.96591616361159	0.0509384691796012	0.624669867004757	-4.16980304979934
VPS13C	0.181261196182603	1.78618320547368	1.96446440456126	0.0511079376334545	0.6260115737403	-4.1724246181266
ARMCX2	0.348851509594339	2.03248598919883	1.96430929598815	0.0511260720797682	0.6260115737403	-4.17270460216015
PIGZ	-0.253301517966741	1.8319295549883	-1.96403560654297	0.0511580836102175	0.6260115737403	-4.17319858328409
ERP44	0.119358965461624	4.33920685560234	1.96369421849619	0.0511980370987309	0.6260115737403	-4.17381466146766
ASAH2	0.0229464019098177	0.117878863099415	1.96360392953562	0.0512086082452653	0.6260115737403	-4.17397758232904
DNAJC24	0.101323278689958	0.938532105766082	1.96289744066858	0.0512913885298673	0.62663017580341	-4.17525215151804
MRPS10	0.150851212494241	4.62384086338596	1.96247595023026	0.0513408289565165	0.626816655569561	-4.17601234990082
ZBTB18	0.241220631770386	2.72125105931579	1.9622186728192	0.0513710271279151	0.626816655569561	-4.17647629791186
MUC16	0.428804753986728	1.54905900709942	1.96125256662331	0.0514845586795253	0.627808575908	-4.17821795850885
MGAT4A	0.204618489848097	1.64616572964912	1.96097855938959	0.0515167970602036	0.627808576940179	-4.17871177987686
SLC6A2	0.221183657571634	0.383076594403509	1.96038160891005	0.0515870904184911	0.628127251836904	-4.17978738845634
TCF12	0.209322415507674	2.78817284770175	1.96020878502787	0.0516074562462281	0.628127251836904	-4.18009873099983
EXT2	0.181419163971221	4.14139373673099	1.95970451361458	0.0516669191549821	0.628346207364473	-4.18100702738971
STXBP1	0.275236087339781	1.99999396201754	1.95950909958518	0.0516899776213354	0.628346207364473	-4.18135894832791
FAM8A1	0.185184010134794	2.55377412139181	1.95911443691071	0.0517365735215634	0.628520294921351	-4.18206959399173
OR10H1	0.068068371412536	0.102049738824561	1.95857968556198	0.0517997655748674	0.62868746318016	-4.1830322713976
SIK2	0.164697266272945	2.20434131471345	1.95845168809545	0.0518149008115517	0.62868746318016	-4.18326265960662
CRYZ	0.256319534631755	3.07936832938012	1.95750313013963	0.0519271807245974	0.628872573483081	-4.1849695631732
ARL3	0.227772085191076	3.05398713882456	1.95748789835755	0.0519289853701262	0.628872573483081	-4.18499696591133
NFE2	0.231742421220019	0.581722015	1.95746182583702	0.051932074537794	0.628872573483081	-4.18504387120879
TP53RK	-0.11840006612344	2.84287849194152	-1.95700896905567	0.0519857554134163	0.628872573483081	-4.18585848004757
PPP1R11	0.151696688673327	4.91531004229825	1.9569595034423	0.0519916218192339	0.628872573483081	-4.18594744901025
PPIL6	0.221802593415254	0.585520493368421	1.95541570915526	0.0521749900743384	0.629655607179831	-4.18872304364933
FO681492.1	-0.0544289482332907	0.0910552211169591	-1.95532614353192	0.0521856451943931	0.629655607179831	-4.18888401001145
CCNJ	0.173563488585545	1.64173759311111	1.95418282721289	0.0523218205001377	0.629655607179831	-4.19093814824732
RANGAP1	-0.172407758933801	5.37025494985965	-1.95401392215537	0.0523419634192322	0.629655607179831	-4.19124151428512
HOXD11	-0.371227082672531	1.68992689388304	-1.95378359734971	0.0523694415455428	0.629655607179831	-4.19165515447778
APOOL	0.188108928330348	1.92765547865497	1.95355190313873	0.0523970953202586	0.629655607179831	-4.19207120709407
CREM	0.153761691436201	2.28608130538012	1.953537653908	0.0523987964337771	0.629655607179831	-4.19209679286085
TRMT61B	0.167490926000961	2.62196401022222	1.95340171414549	0.0524150276499362	0.629655607179831	-4.19234087590563
ADAT2	0.119635227911577	1.21951273392398	1.95280586206987	0.0524862224682152	0.629655607179831	-4.19341055132972
LURAP1L	-0.431170281892229	2.61023761763158	-1.95251034896574	0.0525215618159792	0.629655607179831	-4.1939409419451
ZNF594	0.138773679018389	0.863421047678363	1.95199260997411	0.0525835247365125	0.629655607179831	-4.194870001908
TMPRSS11D	-0.912383129057722	2.96230850236257	-1.95128785657585	0.0526679685768179	0.629655607179831	-4.19613427359453
FAM200B	0.161853662805885	2.19552288653801	1.95098428640678	0.0527043777004842	0.629655607179831	-4.1966787202897
YIPF1	0.13535710053342	4.31001704274269	1.95050417996297	0.0527620032802451	0.629655607179831	-4.19753961622475
SLC12A8	-0.287652179902782	2.00936128247953	-1.95049334180086	0.0527633047617338	0.629655607179831	-4.19755904818728
NDNF	0.183110838084906	0.314508498929825	1.9504458510094	0.0527690079284336	0.629655607179831	-4.19764419418498
PINLYP	0.278875327229134	1.36310882911696	1.95026080709337	0.0527912348012826	0.629655607179831	-4.19797593962497
MAP6D1	-0.183488168339623	1.48388595888304	-1.95020214824731	0.0527982823584916	0.629655607179831	-4.19808109653092
MSLN	0.910849024927565	4.54442215218713	1.95016547555313	0.0528026887961566	0.629655607179831	-4.19814683763321
CSRP1	0.20098141640582	4.40930504112865	1.9494328528449	0.0528907826695354	0.629655607179831	-4.19945992272808
CINP	-0.133265602230732	2.68974985916959	-1.94940664747243	0.0528939360161417	0.629655607179831	-4.19950688209769
KANSL1L	0.169840962596738	1.13690895454386	1.9491900425521	0.0529200066035477	0.629655607179831	-4.19989500963167
COX7A2L	0.136238408972019	4.0272785087076	1.94901447105251	0.0529411463529326	0.629655607179831	-4.20020958050035
ZNF8	0.116128187133514	0.933390299847953	1.94870465224094	0.0529784675630228	0.629655607179831	-4.20076461593234
MTCH2	0.134598887011993	4.95822071645029	1.94867705147285	0.0529817934660458	0.629655607179831	-4.20081405818475
COPB1	0.170993734089705	4.50909584802339	1.94773669695836	0.0530952117358217	0.629655607179831	-4.20249815030977
XRCC2	0.154772284393349	1.66445048237427	1.94760262030979	0.0531113996787749	0.629655607179831	-4.20273820665152
FAM209B	-0.0692392491304764	0.323489538304094	-1.9471591710554	0.0531649698166913	0.629655607179831	-4.20353206418653
CIITA	0.318489421609688	1.89090493177778	1.94695446871489	0.0531897138954702	0.629655607179831	-4.20389846171484
PUSL1	-0.160307251363126	2.97424095918713	-1.94664770032298	0.0532268137197832	0.629655607179831	-4.20444747890798
LEMD3	0.139549791947553	2.87336941409942	1.94642495739627	0.0532537653722786	0.629655607179831	-4.20484606573254
MBD2	-0.173492047676048	4.45916486535088	-1.94578364513543	0.0533314276915218	0.629655607179831	-4.20599341763946
CNOT6	0.13656089260489	3.28744869921637	1.94536770615067	0.0533818485207499	0.629655607179831	-4.20673736845763
ARFGAP3	0.19257341971874	4.50108240305848	1.94524033444825	0.0533972967654788	0.629655607179831	-4.20696515587253
ADAT3	-0.198438227870323	1.37808845083626	-1.9450566915934	0.0534195764732388	0.629655607179831	-4.207293551754
KRT37	-0.0603728865294212	0.0706538273391813	-1.94491681409801	0.0534365517848217	0.629655607179831	-4.20754366521927
CARS2	0.149540865751839	2.46771565222222	1.94464984563008	0.0534689632711188	0.629655607179831	-4.20802098109556
RGS11	-0.114000416299488	0.264413123590643	-1.94458345187477	0.053477026420888	0.629655607179831	-4.20813967752335
ITGA10	0.154845481088583	0.353214239204678	1.94419051210778	0.0535247677304306	0.629655607179831	-4.20884208234589
SLC6A4	-0.0462486592072274	0.0778078845847953	-1.94404804989434	0.0535420854397909	0.629655607179831	-4.20909670917799
DPF3	0.0431285869457947	0.178312243415205	1.94353053906057	0.0536050337894481	0.629655607179831	-4.21002152153379
PTF1A	-0.0146303192726255	0.00953463639181287	-1.94339355645251	0.0536217063434375	0.629655607179831	-4.21026627557858
GSTK1	0.215097968192196	4.99609553182456	1.94324425476179	0.0536398832639478	0.629655607179831	-4.21053302204042
RILPL2	0.164928732566517	2.24911207710526	1.94271392251285	0.0537044911926397	0.629655607179831	-4.21148037005645
TMEM35B	0.198886006448993	2.56703796079532	1.94252430410874	0.0537276074292051	0.629655607179831	-4.21181903111377
NLRP7	0.451749497105692	0.885940461479532	1.94232538280241	0.0537518667824891	0.629655607179831	-4.21217427339816
DCDC2	0.337848524614167	0.592113864584795	1.94197546637549	0.0537945630621108	0.629655607179831	-4.21279908511405
ITGA1	0.214135858806844	1.3677177917076	1.94189126637131	0.0538048412832787	0.629655607179831	-4.21294941684353
GPR21	-0.0074530094724976	0.00888144201169591	-1.94188830133922	0.0538052032523067	0.629655607179831	-4.2129547105352
C2CD3	0.127293191407738	1.75960502060819	1.94136153311092	0.0538695433027495	0.629655607179831	-4.21389506657816
SFN	-0.541835111835145	9.86401691953216	-1.94118980048458	0.0538905329142811	0.629655607179831	-4.21420158109515
PKP3	-0.311061128244959	5.55224556187719	-1.94114560623489	0.0538959355653734	0.629655607179831	-4.21428045638444
SEC63	0.150265061474895	3.52469538067836	1.94108872895884	0.0539028893601463	0.629655607179831	-4.21438196507041
LCNL1	-0.0482595066557404	0.100494072912281	-1.94098788085451	0.0539152208696155	0.629655607179831	-4.21456194137374
CNOT6L	0.160957686949311	2.43536843814035	1.94084657452699	0.0539325035280727	0.629655607179831	-4.21481410553326
TLR3	0.219972634993924	1.52470539026901	1.940821231632	0.0539356036178927	0.629655607179831	-4.21485932861892
MMP28	-0.530986145569875	2.86885950333918	-1.94059434144762	0.0539633648264475	0.629655607179831	-4.21526417732826
SAV1	0.144525502807002	2.94044360670175	1.94047681725472	0.0539777492598595	0.629655607179831	-4.21547386242861
CEP162	0.161096338155421	1.62022830863743	1.94043602559708	0.0539827427303031	0.629655607179831	-4.21554663952954
NIPSNAP3A	0.1867400296284	3.60978762623392	1.94022485788972	0.0540085988356712	0.629655607179831	-4.21592336415448
PRPF18	0.117233937613047	2.91637844121053	1.94006091083379	0.0540286802710023	0.629655607179831	-4.21621581985089
AADACL2	-0.077481950842181	0.0816561945087719	-1.93972337950899	0.0540700433739929	0.629760780302116	-4.2168178482931
OVCH2	0.118027090544931	0.18488563328655	1.93855565128973	0.0542133494929023	0.630201319447082	-4.21889986377934
SEPHS1	0.157278967693475	4.0584050175731	1.93845184713522	0.0542261040225486	0.630201319447082	-4.2190848848023
NPAS1	-0.169220537633195	0.726958156321637	-1.93794197166292	0.0542887896597222	0.630201319447082	-4.21999355207345
MARCKSL1	0.319535175600415	6.58173179011111	1.93790274325634	0.0542936150450306	0.630201319447082	-4.22006345297011
MIER3	0.14407076009562	2.15967701688304	1.93788282391093	0.0542960654106325	0.630201319447082	-4.22009894663293
PPP1R42	0.0506890777091462	0.0664353638362573	1.93759900408113	0.0543309894401177	0.630201319447082	-4.22060463856523
TOGARAM2	0.0580684528378638	0.143765198368421	1.93743143010489	0.0543516182937234	0.630201319447082	-4.2209031779335
IFT74	0.147274990698112	2.18108693945614	1.93730849200766	0.0543667565303018	0.630201319447082	-4.22112218113415
AGBL3	0.0688871999643431	0.371262544900585	1.93613027964616	0.0545120182096907	0.630456323347506	-4.22322038849715
ZMYM3	0.20400473178126	2.60763573818129	1.93609077656791	0.054516894193784	0.630456323347506	-4.22329071604995
CYP26A1	-0.227108606549568	0.421363266596491	-1.93607332398503	0.0545190485356251	0.630456323347506	-4.22332178654562
NHLRC4	0.11638006967221	0.315774830982456	1.93584449068447	0.0545473022814638	0.630456323347506	-4.22372914932452
CTNNA1	0.153638860579949	5.65437096007602	1.93581757184514	0.054550626724892	0.630456323347506	-4.22377706648594
PYROXD1	0.120015232603935	1.51984825474269	1.93532860622347	0.0546110430583673	0.630780220948187	-4.22464734421279
SEMA4B	-0.335437912700032	5.45415331770175	-1.93473086671216	0.0546849759120407	0.631159945305906	-4.22571093650809
TOR1A	0.11739533343604	3.64715257725731	1.93453888716849	0.0547087392254478	0.631159945305906	-4.2260524702506
FAM19A1	-0.00731135600735529	0.0159454006959064	-1.93403156918566	0.0547715770898433	0.631510771016938	-4.22695483896191
EEF1AKMT2	0.123409993237928	1.90951873295322	1.93358728201415	0.0548266576399355	0.63177179342018	-4.22774490903131
NEMP1	0.189064739977291	3.15096728705848	1.93312392694079	0.05488415176899	0.632060302512898	-4.2285687028086
ATP4B	0.0464800309573074	0.0659766916608187	1.93278308255451	0.0549264768677819	0.632173883287935	-4.22917456596257
GMPPB	0.171795522479693	2.57246080431579	1.9314040072919	0.0550980069394812	0.632548877486606	-4.23162488123837
TFAP2C	-0.284853058556763	3.92023112116374	-1.9308003186501	0.0551732356812356	0.632548877486606	-4.23269697882439
IL5RA	0.0536364098066837	0.0741819115497076	1.93045484422784	0.0552163258695438	0.632548877486606	-4.23331036693779
TAS2R46	0.0135574873514551	0.0289165544853801	1.93006190993454	0.055265370006791	0.632548877486606	-4.23400789250437
LIMA1	0.315582082389192	4.4387190332807	1.92975336490696	0.0553039067577927	0.632548877486606	-4.2345555177212
UBE2C	-0.213663177752322	6.08567250140936	-1.929554628906	0.0553287405090563	0.632548877486606	-4.23490820269902
TRDMT1	0.0835486196899582	0.405127432602339	1.92951404017964	0.0553338135679872	0.632548877486606	-4.23498022883856
TMEM86A	0.175045705792293	1.28291659038012	1.92852619836045	0.0554574014895364	0.632548877486606	-4.23673274349435
NOTCH2NLA	-0.0147903613962264	0.0598218500994152	-1.92809585598085	0.0555113137242499	0.632548877486606	-4.23749593932615
SH3BGRL2	0.403001228899586	2.3440229335848	1.92747662339592	0.0555889669630109	0.632548877486606	-4.23859383951997
PCLO	-0.139685745350495	0.625747060064327	-1.92723640818858	0.0556191150918328	0.632548877486606	-4.23901965079465
DRD5	-0.0760544929648226	0.0930213085438596	-1.92719746004593	0.05562400455994	0.632548877486606	-4.23908868644049
HACD1	0.244153677730892	1.17099014302339	1.92711535897927	0.0556343125390641	0.632548877486606	-4.23923420635217
CRYBA2	-0.137612608396546	0.233147706251462	-1.92686985148949	0.0556651461527205	0.632548877486606	-4.23966932043177
SINHCAF	0.233595650489767	3.36026028983626	1.92669014135399	0.0556877252923063	0.632548877486606	-4.23998778801214
ZNF665	0.0732070223968661	0.226630739830409	1.92663824139852	0.0556942475384973	0.632548877486606	-4.24007975558579
BASP1	0.545791343432845	4.02953591025146	1.92657453822673	0.0557022539676945	0.632548877486606	-4.24019263542041
SLC12A2	0.279188176150463	1.87181603194152	1.92622606452808	0.0557460684369859	0.632548877486606	-4.24081005581601
ADCY6	0.245598330171731	2.61745768510526	1.92616858114973	0.0557532987480978	0.632548877486606	-4.2409118937485
SKP2	0.18995972246994	3.62874259022222	1.92600996181694	0.0557732541186002	0.632548877486606	-4.24119288976009
EVA1B	-0.249572287622801	3.07965555987719	-1.92578331633982	0.055801778047571	0.632548877486606	-4.24159435655938
ABL1	0.17943990918724	3.78215576797661	1.92575224790363	0.0558056890471744	0.632548877486606	-4.24164938589097
DDX39B	0.24684357403134	3.67474222773684	1.9255907173803	0.055826026767019	0.632548877486606	-4.24193547986823
MSX1	0.379119914666933	1.48604264923392	1.92554923109596	0.0558312511591221	0.632548877486606	-4.24200895439601
NKX2.3	-0.202953959595939	0.350973357169591	-1.92552614225331	0.0558341589285649	0.632548877486606	-4.2420498453721
MRPL54	-0.243073913754236	5.05724890966082	-1.92530998971777	0.0558613869829771	0.632548877486606	-4.24243263476555
LHX2	-0.329170506822514	1.40965221730994	-1.92502677206875	0.055897079905317	0.632548877486606	-4.24293412919856
HARS	0.103270181492324	3.21886281649708	1.92486630885471	0.0559173110219543	0.632548877486606	-4.24321823069429
ARHGAP23	-0.411433587545888	3.89472278001754	-1.92459732192158	0.0559512385527685	0.632548877486606	-4.24369442365757
PPM1G	0.124051539011671	5.65658119869591	1.92458762647305	0.055952461770107	0.632548877486606	-4.24371158651853
ATF1	0.145517236621842	3.38516880935088	1.92448040023267	0.0559659913684617	0.632548877486606	-4.24390139266211
SLC26A6	0.220083240651744	2.32833939433918	1.92386517742227	0.0560436721270899	0.633059437936745	-4.24499023199545
VWA3A	0.252403711911896	0.323345985953216	1.9234745296995	0.0560930440452256	0.633249820137231	-4.24568143927015
JKAMP	0.137916547009912	3.05479626846784	1.92284816930531	0.0561722827127483	0.633776960340707	-4.24678943399298
SLC1A4	0.271195405366166	2.86316533364912	1.92246561275998	0.0562207248425686	0.633956222110123	-4.24746598458889
TIMM23B	0.117386984090503	1.38906710870175	1.92213983892679	0.0562620043869256	0.634054556383674	-4.24804201374581
YES1	0.191461972776942	4.02318329576608	1.92001572223904	0.0565317806455777	0.636368944151825	-4.25179556508381
HNF4G	0.24154554381324	0.647962163871345	1.91977321915063	0.0565626490424757	0.636368944151825	-4.25222384311461
FGF11	-0.119679747974896	0.377537742251462	-1.91861657151623	0.056710074373914	0.636368944151825	-4.25426585601571
LTC4S	-0.0216017089529901	0.0445930036023392	-1.91845200318868	0.0567310763056279	0.636368944151825	-4.25455629901395
USO1	0.190586194394307	4.0292481241462	1.91831836311799	0.0567481360293561	0.636368944151825	-4.25479213991456
MORN2	0.226701207396067	3.57794476667251	1.91811736692892	0.0567738021577496	0.636368944151825	-4.25514681777771
TRAPPC11	0.144724335269908	2.6625284954269	1.91794178921931	0.0567962304571606	0.636368944151825	-4.2554566131563
C6orf163	0.0498219695754718	0.209335822497076	1.91784317596163	0.056808830577789	0.636368944151825	-4.25563059792123
TRPM5	0.12062472431244	0.167390344947368	1.91766377536878	0.0568317591633205	0.636368944151825	-4.25594709501938
IFT20	0.127405675498722	2.84058282939766	1.91761835985685	0.0568375647989631	0.636368944151825	-4.25602721221992
SOX17	0.481355334990566	1.07985551708772	1.91698310851838	0.0569188235625318	0.636368944151825	-4.25714766494787
AC020636.2	0.00656063121618164	0.00764982240935673	1.91671118230368	0.0569536370480301	0.636368944151825	-4.25762717852625
MVK	-0.164158659396065	2.63200732190643	-1.91592351069657	0.0570545799616247	0.636368944151825	-4.25901578884489
STRIP2	0.227832954771986	1.56539628243275	1.91583290999888	0.0570662003852129	0.636368944151825	-4.25917547662946
ACER1	-0.0900289008122801	0.122222305912281	-1.91535914598984	0.0571269975957531	0.636368944151825	-4.26001038945445
ZNF780B	0.12471779839175	0.946429190309942	1.91522465931487	0.0571442659096802	0.636368944151825	-4.26024735896741
SOCS4	0.129900787357051	2.3556068617193	1.915031120544	0.0571691242987346	0.636368944151825	-4.26058835213908
SLBP	0.167944390716339	5.42650011652632	1.91491219351177	0.0571844039528422	0.636368944151825	-4.26079787163998
ALPG	0.379754210757115	0.47917298774269	1.91489656132083	0.0571864126195656	0.636368944151825	-4.26082541070232
PTPRJ	0.210165042646947	1.74327649525146	1.91475153183744	0.0572050510832727	0.636368944151825	-4.26108089734523
TAPT1	0.142400867464983	1.82536355218129	1.91446322002132	0.0572421186144101	0.636368944151825	-4.26158873793517
GSTM3	-0.45596962740806	2.77700848487719	-1.91432638947658	0.0572597176269565	0.636368944151825	-4.26182972957356
TAF8	0.121706713529422	2.09046270206433	1.91428901322705	0.0572645257134256	0.636368944151825	-4.26189555531626
CFAP65	0.0407240101114487	0.0524740998187134	1.91365442377492	0.0573462111117877	0.636368944151825	-4.26301298472486
SH3GL1	-0.159706040570512	5.2777784434152	-1.9135290067483	0.0573623665616217	0.636368944151825	-4.26323378590692
MRFAP1	0.161683202705307	6.70477754600585	1.91345157669908	0.0573723425304526	0.636368944151825	-4.26337009739076
FOXB1	0.09800628314055	0.142737304596491	1.91302696553594	0.0574270746609848	0.636368944151825	-4.26411750911072
DXO	0.165406675600416	3.03253270774854	1.91279405794958	0.0574571149103446	0.636368944151825	-4.26452741188083
AC011499.1	0.02966733775008	0.0868426081871345	1.91269173392868	0.057470316754563	0.636368944151825	-4.26470748068095
ZNF69	0.237004984441797	0.680016362111111	1.91228533700101	0.0575227752069417	0.636368944151825	-4.26542256314379
ANKRD35	-0.411885120052446	1.84562472316374	-1.91192061030874	0.0575698889825991	0.636368944151825	-4.26606420048314
EVA1A	0.289004506119922	1.19526635039181	1.91187062197576	0.0575763487749438	0.636368944151825	-4.26615213224015
NME9	0.106624982720179	0.224873047040936	1.91156363396269	0.057616032940625	0.636368944151825	-4.26669209000305
HOXC5	0.0344128173289095	0.069302477751462	1.91135423523083	0.0576431149542279	0.636368944151825	-4.26706035156664
ATG10	0.0995252376590978	1.43746545419298	1.91120892899858	0.0576619140133483	0.636368944151825	-4.26731587344928
PNMA8A	0.384671988122162	1.09717691337427	1.91115356884494	0.0576690776106581	0.636368944151825	-4.26741321973097
TMEM31	0.0598820912190598	0.153680060497076	1.91105325335828	0.0576820603243643	0.636368944151825	-4.26758960941035
MCM3	0.181675843536135	6.12151567116959	1.91080786004914	0.0577138291734662	0.636368944151825	-4.26802105932095
OPTN	0.208324484303326	4.38698260832164	1.91041499728391	0.0577647201068026	0.636368944151825	-4.2687116794858
SHLD3	0.11740981638983	1.32122782138012	1.90999039492203	0.0578197648552247	0.636368944151825	-4.26945794270936
RAD17	0.126452948086665	2.75760895607018	1.90921883080666	0.0579199017318221	0.636368944151825	-4.27081360573304
ADIPOR1	0.138806691806043	5.75811780018713	1.90891464585018	0.0579594200942797	0.636368944151825	-4.27134792470828
TTPAL	-0.149593579146146	2.33257687783041	-1.90883570490293	0.0579696794463352	0.636368944151825	-4.27148657588799
NKAIN1	-0.100482082539015	0.237972346619883	-1.90855366015412	0.058006347086901	0.636368944151825	-4.27198191203958
RNF8	0.138255169330669	2.34033141235088	1.90854366644975	0.0580076466896871	0.636368944151825	-4.27199946202527
PTK2	0.153059198769589	3.01399576783041	1.9085129305512	0.0580116438049518	0.636368944151825	-4.27205343691404
MAT2A	0.254437949672051	5.04751290732749	1.90835812036478	0.0580317799353948	0.636368944151825	-4.27232528432975
TCEAL1	0.209308230073712	3.08170608635672	1.90832639951092	0.058035906583837	0.636368944151825	-4.272380983698
SUPT6H	-0.111408599003837	3.78654994060234	-1.90763173043983	0.0581263395940312	0.637001878027104	-4.27360054714237
ZNF516	0.210869569351135	1.73468984395322	1.90686653045026	0.0582260911115001	0.637736163276351	-4.27494344394677
DNAJA1	0.197653659688041	6.26103949302924	1.90563285282219	0.0583872155214141	0.638849400776567	-4.27710741726961
AQP10	0.0618746236606972	0.0800807388947368	1.90550246802561	0.0584042662327416	0.638849400776567	-4.27733604488749
NBPF9	0.0993893998605689	0.635902780187135	1.90517929709015	0.0584465460076464	0.638849400776567	-4.27790265543023
ZSCAN12	0.133907545929805	0.857436672315789	1.90508450708892	0.058458952048056	0.638849400776567	-4.27806883184029
CACNB1	0.198829782349057	1.18683757344444	1.90446512481837	0.0585400706381933	0.639094918535429	-4.27915447683325
SPRR3	-1.13175303804397	4.25157611121053	-1.90440491463473	0.0585479612080025	0.639094918535429	-4.27925999445348
SLC37A1	0.239261239658619	2.60917655502339	1.90403731681033	0.0585961543877413	0.639094918535429	-4.27990413607128
GRM7	-0.0175156794894468	0.0255486682397661	-1.9038087481652	0.0586261371790395	0.639094918535429	-4.28030459697298
LAMP5	-0.318987215917173	1.34953469581287	-1.9035961678771	0.058654034211887	0.639094918535429	-4.28067700444147
C7	-0.217392503604414	0.389106964444444	-1.90341113158691	0.0586783256825176	0.639094918535429	-4.28100112678173
GLDC	0.442660138533739	1.09597007673099	1.9021281045338	0.0588469927549254	0.640128498987712	-4.28324773743979
KRT3	-0.229508632846018	0.42804887951462	-1.90205775978462	0.058856252024923	0.640128498987712	-4.28337087089909
TLX3	-0.333400250111608	1.02424113759649	-1.90170068711317	0.0589032712584562	0.640128498987712	-4.28399583400401
CAAP1	0.144021845411256	3.07803358728655	1.90147609917049	0.0589328610525298	0.640128498987712	-4.28438885951277
RNPC3	0.15200513457803	1.44029192561404	1.90119280679318	0.0589702029976496	0.640128498987712	-4.28488455363274
CTNS	0.14056488878206	2.64950541465497	1.90119093970184	0.0589704491724327	0.640128498987712	-4.28488782036334
GLYCTK	0.252801350545891	1.53045728471345	1.90078674334693	0.0590237624646124	0.640350278682931	-4.28559494476956
TNS3	0.276407892138313	2.38900085983626	1.90016142002734	0.059106321814783	0.640613751238708	-4.28668863835183
ZNF502	0.197012110129197	0.803659597561403	1.89993065890835	0.0591368128518281	0.640613751238708	-4.28709215382171
E2F2	-0.235581963886312	2.64384087232749	-1.89985558511486	0.0591467353767689	0.640613751238708	-4.28722341990017
CFAP46	0.133368956285577	0.196762087549708	1.89900144473479	0.059259725547951	0.640990940594757	-4.28871653021632
ULBP1	-0.202643543494723	0.685685208187135	-1.89888829974551	0.0592747065071407	0.640990940594757	-4.28891426918904
ZCCHC9	0.107740628297888	2.45613661146784	1.8986378742556	0.0593078753628363	0.640990940594757	-4.28935188776166
DNM1L	0.126929612673809	3.45328698173684	1.89807886989804	0.0593819715485152	0.640990940594757	-4.29032854894782
OSCP1	0.195432779629358	1.5747115485731	1.89800564134799	0.0593916837518805	0.640990940594757	-4.29045646941819
CGGBP1	0.154105860064599	3.71937488518129	1.89786247776417	0.0594106751851167	0.640990940594757	-4.29070654340205
WFDC8	0.03283198728126	0.037980441374269	1.89767081073384	0.0594361088246798	0.640990940594757	-4.29104131357021
TAT	-0.118028287685321	0.0610685301637427	-1.8972399643726	0.0594933141159635	0.640990940594757	-4.29179372205167
SEC16A	0.1549296954725	3.72647284269591	1.89720709948524	0.0594976796170204	0.640990940594757	-4.29185110894017
BET1	0.115244639314359	2.29984037065497	1.8969135022281	0.0595366905575435	0.640990940594757	-4.29236373043129
AC026464.1	0.00790696867316917	0.00726751732748538	1.89686130778983	0.059543627993012	0.640990940594757	-4.29245485410306
OLIG1	-0.0508861061552607	0.0556003489005848	-1.89644570348847	0.0595988922786093	0.641231396814165	-4.29318035145162
SALL3	-0.141144469197314	0.192193974964912	-1.89595206617703	0.0596645886422649	0.641237174657719	-4.29404186926975
WNT7B	-0.329104285862968	3.25608172162573	-1.89569889542045	0.0596983057066648	0.641237174657719	-4.29448363098245
CHCHD4	0.150096844834027	3.10666649466082	1.89553232737645	0.0597204977913882	0.641237174657719	-4.29477424747928
PTPRG	0.229078555292453	1.23145809776608	1.89530071265288	0.059751367606247	0.641237174657719	-4.29517831239228
SUGT1	0.111983635070357	2.10361990059064	1.89464800493397	0.0598384329099256	0.641237174657719	-4.29631674381221
LRRN1	0.433748813927247	1.15387174016959	1.89411957652417	0.0599089982133963	0.641237174657719	-4.29723813676524
BARX2	-0.546138991807323	2.69943156788889	-1.89356258158825	0.0599834535922791	0.641237174657719	-4.29820907370512
STAT6	0.171621505777102	4.83137021169006	1.89314058184469	0.0600399152418618	0.641237174657719	-4.29894450930073
PARG	0.136222211380076	2.38483564274269	1.89311466469324	0.0600433842876604	0.641237174657719	-4.29898967103535
TOM1L2	-0.265585214353694	3.08026340660819	-1.89294522545184	0.0600660680911639	0.641237174657719	-4.2992849115303
PLD2	-0.18924328296866	3.48176112825146	-1.89206453126796	0.0601840871719142	0.641237174657719	-4.30081907586446
EXOSC7	0.15622387116357	3.24548156164327	1.89204176045927	0.0601871411873683	0.641237174657719	-4.30085873343403
LRRC19	0.0795400980585226	0.111280976052632	1.89176815914982	0.0602238466667642	0.641237174657719	-4.30133520094517
HDAC7	0.147206422632556	3.5580574872924	1.89144879079614	0.0602667157872479	0.641237174657719	-4.30189128690457
LDAH	0.255348268951552	1.83968766945029	1.89141960667897	0.0602706344716237	0.641237174657719	-4.30194209797637
IQCK	0.145920102020467	0.954026786865497	1.89100860402489	0.0603258443074132	0.641237174657719	-4.30265759545059
GEMIN8	0.171813212115126	3.12128841278363	1.89091385254996	0.0603385782357242	0.641237174657719	-4.30282252327727
FAM217B	-0.170858798285578	2.15797539108187	-1.89021427712572	0.0604326658107102	0.641237174657719	-4.30403998491054
MZT2A	-0.233344503526704	3.63477863736842	-1.89019247260963	0.0604356003226907	0.641237174657719	-4.30407792409293
CBLB	0.182445612398465	1.68602217430409	1.88985645018786	0.0604808382170418	0.641237174657719	-4.30466253978417
PSTPIP2	0.261293033486409	2.59678396311696	1.88984537098626	0.0604823302654722	0.641237174657719	-4.30468181381482
SV2B	-0.0551485623122802	0.0704874902631579	-1.88974501511159	0.0604958467050615	0.641237174657719	-4.30485639387484
TEX46	-0.0379633476590982	0.121746845017544	-1.88969349788591	0.0605027862880239	0.641237174657719	-4.30494601030085
C9orf153	0.0114919431693316	0.0296163934152047	1.88960315507945	0.0605149574440665	0.641237174657719	-4.30510315985174
HADHB	0.143949603027658	4.83885555700585	1.88950204138684	0.060528582102328	0.641237174657719	-4.30527903662994
KIAA0753	0.135499487261435	1.88514278383626	1.88929851580745	0.0605560141222556	0.641237174657719	-4.30563302097511
CEMIP2	0.270728110694915	2.48776613343275	1.88896130117531	0.060601488184623	0.641237174657719	-4.30621944538867
SETDB2	0.127317704497602	1.55227627935673	1.88890048395356	0.0606096925457344	0.641237174657719	-4.30632519735724
CAPN7	0.154017193370803	2.49624786688304	1.88881522844962	0.0606211952417751	0.641237174657719	-4.30647343832902
SND1	0.14871445699281	4.90147369239766	1.88875467637925	0.0606293660521653	0.641237174657719	-4.30657872146123
GRAMD1C	0.218424071662936	1.52881230976608	1.88873277866298	0.0606323211255806	0.641237174657719	-4.30661679467705
COPG1	0.141854699155423	5.80694718248538	1.88857867345291	0.060653120864718	0.641237174657719	-4.30688472305198
ZFP28	0.124473111940518	0.375715232953216	1.88767817383924	0.0607747815291567	0.641839108622298	-4.30844991989754
PSMC4	-0.137425452506553	5.72410022517544	-1.88766935547274	0.0607759739293169	0.641839108622298	-4.30846524394788
MRNIP	0.145031631654781	1.29724507103509	1.88592014916301	0.0610128847318773	0.642938169832187	-4.31150356059551
TMEM17	0.109414611678286	1.16626209940351	1.88584345864243	0.0610232892567417	0.642938169832187	-4.31163670799509
MYCBPAP	0.0536312740121521	0.180065864947368	1.88582080540921	0.0610263628814941	0.642938169832187	-4.31167603675571
SHH	0.282278158127279	0.450159304017544	1.8856651314585	0.0610474884567712	0.642938169832187	-4.31194629339671
YTHDC1	0.138278601755996	3.87366303724561	1.8851031656858	0.0611238003062155	0.642938169832187	-4.31292171250352
ARL1	0.140583753512634	3.9414792129883	1.884738305656	0.0611733889474203	0.642938169832187	-4.31355486101003
CAPN3	0.058515856332587	0.292960136245614	1.88447289287169	0.0612094826894007	0.642938169832187	-4.31401536319079
F3	0.556035916981456	5.02193269428655	1.88433989970397	0.061227575249933	0.642938169832187	-4.31424608852316
C19orf24	-0.230873199201311	4.18222623259064	-1.88427546651106	0.0612363424304971	0.642938169832187	-4.31435786588233
RLN1	-0.174003818939719	0.177159559760234	-1.88373248386685	0.0613102656924134	0.642938169832187	-4.3152996756505
C4orf47	0.212997848430125	0.872553109035088	1.8831267832607	0.0613928155144908	0.642938169832187	-4.31634996415115
ARHGEF4	-0.356523701300289	2.33785832921637	-1.88287330228066	0.0614273895191512	0.642938169832187	-4.31678940581401
VBP1	0.187790800371924	4.94329813268421	1.88285327840962	0.0614301214048989	0.642938169832187	-4.31682411734142
STEAP1B	-0.304250096089223	1.18315160867251	-1.88253004671117	0.0614742344175589	0.642938169832187	-4.31738439301338
ATF6B	0.186392972838501	5.25298894518713	1.88240572774421	0.0614912078796861	0.642938169832187	-4.31759985756978
NRARP	-0.350992375716981	3.39630243060234	-1.88213508792495	0.0615281722925321	0.642938169832187	-4.31806887238802
AMBRA1	0.119959243604093	2.42305827947368	1.88184093672475	0.0615683689728088	0.642938169832187	-4.31857855893402
EIF4A3	0.150234220432686	4.89627673997076	1.8818204997517	0.0615711625636842	0.642938169832187	-4.31861396799406
MCIDAS	0.191752444368244	0.826714226169591	1.88167705872735	0.0615907729249019	0.642938169832187	-4.31886248328559
KRTAP5.6	-0.0210308503076431	0.0390340837719298	-1.88143379980942	0.0616240416896654	0.642938169832187	-4.31928389424454
MPL	0.0287960923186761	0.124566329964912	1.88094340877329	0.0616911545530098	0.642938169832187	-4.32013326750473
ZMYND11	0.179655365572271	3.57847931502924	1.88084538484705	0.0617045770141506	0.642938169832187	-4.32030302274244
PHYH	0.317241560768146	2.49165761518129	1.88080912688835	0.061709542450881	0.642938169832187	-4.32036581117054
TRIM55	0.0518196025302207	0.0803690785847953	1.88064183260477	0.0617324573062386	0.642938169832187	-4.32065550209025
FOLR1	0.623330621627919	1.60972885908187	1.88064060523084	0.0617326254499887	0.642938169832187	-4.32065762735024
DDX20	0.108343803909018	2.23200882240351	1.88059816445641	0.0617384398472932	0.642938169832187	-4.32073111487956
IPO5	0.161473411284139	3.95691027229825	1.87959440110382	0.061876089055491	0.643466141287718	-4.32246870010375
NPIPB12	0.0232429787443236	0.0594624258362573	1.87930323382294	0.0619160656468923	0.643466141287718	-4.32297256518351
STC1	0.44487760942293	2.05449693666082	1.87928940197754	0.0619179652635332	0.643466141287718	-4.32299649933887
BRPF1	0.152809370072433	2.70044133760819	1.87882903100138	0.0619812187490372	0.643466141287718	-4.32379301349382
RIMS1	-0.0486860640383754	0.0368213120526316	-1.87863553594188	0.062007820442246	0.643466141287718	-4.32412773464308
MYH10	0.330048765469461	2.3524756419883	1.87854463614524	0.0620203206328501	0.643466141287718	-4.32428496801896
X6.Mar	0.180814884219539	3.69715094700585	1.87854380604338	0.0620204347949598	0.643466141287718	-4.32428640384913
PIH1D2	0.129267103226095	0.656352857649123	1.87824515496344	0.062061519017013	0.643549532128494	-4.32480294230028
NCF2	-0.282567378787176	3.0163286437193	-1.87731472048945	0.062189660795401	0.644535100760851	-4.32641169175404
GRIK5	-0.123263672707388	0.278323092052632	-1.87593522039928	0.0623800553933553	0.646157263883206	-4.32879548575883
VWA3B	0.0877594847441637	0.17312065145614	1.87546959546689	0.0624444292938014	0.646157263883206	-4.3295997132314
WDR1	0.153638918703869	5.45018299688304	1.87546025653191	0.0624457209935398	0.646157263883206	-4.32961584148778
MOGAT3	-0.0927633488799169	0.051911955251462	-1.8749838598636	0.0625116426145053	0.646345464362479	-4.33043847229585
SUZ12	0.146604706573074	3.43472325460819	1.87440054580974	0.0625924380449772	0.646345464362479	-4.33144545327884
SLC3A1	0.210097527400384	0.227795915707602	1.87387276955752	0.0626656159352263	0.646345464362479	-4.33235630045443
AGA	0.211043976565237	3.02942050394152	1.87386808744428	0.0626662654446795	0.646345464362479	-4.33236437984401
MTURN	0.258887588180843	1.92388448394152	1.87339717809015	0.0627316193577521	0.646345464362479	-4.33317687581828
TMEM248	0.110144113617845	4.51492265649708	1.87298391527693	0.0627890197795168	0.646345464362479	-4.33388974881794
ABHD13	0.126031399956828	2.20612769615205	1.87293629513673	0.0627956368256377	0.646345464362479	-4.33397188327339
LPL	-0.200820411027023	0.632919883356725	-1.87279415913219	0.062815390762117	0.646345464362479	-4.33421702529537
PLEKHG6	-0.292792110932043	2.64605177252632	-1.87272105952198	0.0628255520995914	0.646345464362479	-4.33434309328929
DNAH7	0.0731731797192197	0.134955456233918	1.8719187157848	0.062937173413991	0.646345464362479	-4.3357265102761
RSRP1	0.217175489943076	3.27270813560819	1.87166176161236	0.0629729555867883	0.646345464362479	-4.3361694358266
ADGRG2	0.175706480720179	0.31662296751462	1.87120263873025	0.0630369330184077	0.646345464362479	-4.33696070545269
MRGPRD	-0.00577513066933163	0.00689225852631579	-1.87100382292373	0.0630646542329385	0.646345464362479	-4.33730329444486
CCDC30	0.0711936830350177	0.270097514573099	1.87073793238839	0.0631017436750967	0.646345464362479	-4.33776140865253
ZNRD1	0.164147479906139	2.97678396774269	1.87047473031141	0.0631384760126399	0.646345464362479	-4.33821482943529
SUPT3H	0.131436617572753	1.37981367734503	1.87019317858479	0.0631777889524657	0.646345464362479	-4.33869979375114
ATRX	0.149689442321554	2.04534528072515	1.870019413383	0.0632020618922862	0.646345464362479	-4.33899906417977
ZNF583	0.0602385446130475	0.188595082976608	1.86955910889625	0.0632663985572152	0.646345464362479	-4.33979170373111
AGBL2	0.09214729315638	0.38097982797076	1.86943116185848	0.0632842913835769	0.646345464362479	-4.3400119940346
PAG1	-0.150661397302206	1.02794199972515	-1.86928534709974	0.0633046880750794	0.646345464362479	-4.3402630301445
MRPL42	0.102257165020947	2.16270987019298	1.86910468888639	0.0633299662995609	0.646345464362479	-4.34057402709301
PDLIM5	0.170025271164536	3.43313125023392	1.86891963306778	0.0633558685738266	0.646345464362479	-4.34089256454314
AKR1C1	-0.471012000695395	1.46822531371345	-1.86878190340332	0.0633751523354577	0.646345464362479	-4.34112961966909
RAB17	0.363810094279341	1.63262554466667	1.86845900044878	0.0634203817035813	0.646345464362479	-4.34168532255566
MAP3K7	0.127897411094499	2.94545190835673	1.8683468535949	0.0634360965294496	0.646345464362479	-4.34187830123947
GGACT	0.132658799469619	1.27223744859064	1.86798211991633	0.0634872280888165	0.646345464362479	-4.34250584651458
KRBA1	0.159780631693158	1.60020270119883	1.86796910285599	0.0634890535689681	0.646345464362479	-4.3425282409485
PARD3B	0.156184106379917	0.655054727239766	1.86788969223102	0.0635001908650017	0.646345464362479	-4.34266485504098
YIPF5	0.14097157885929	3.65051335608187	1.86784128699329	0.0635069804715105	0.646345464362479	-4.34274812627939
AL139011.2	0.0107829999964823	0.0386664584502924	1.86780489186044	0.0635120858677951	0.646345464362479	-4.34281073524656
NHLRC1	-0.217906562348257	1.63685743583041	-1.86753615927044	0.0635497934308262	0.646345464362479	-4.34327298811548
FZD5	0.227492371302846	1.69439193103509	1.86748785985642	0.0635565726037333	0.646345464362479	-4.34335606225631
CDC42EP1	-0.288598221268789	5.48699573146199	-1.86746925014697	0.0635591847722167	0.646345464362479	-4.34338807007974
LGALS7B	-0.920499003671249	4.45924251154971	-1.86666881412806	0.0636716234113986	0.64662890992014	-4.3447644933581
RAB27A	0.176372707613687	2.77921188557895	1.86634662251891	0.0637169289932719	0.64662890992014	-4.34531837200425
ZNF512B	-0.213303194408058	2.84895538966667	-1.86606919151368	0.0637559620003995	0.64662890992014	-4.34579522950114
SLC38A6	-0.103923175591462	1.37828728302924	-1.86589250013531	0.0637808318841213	0.64662890992014	-4.34609889705912
SLC5A3	0.171465527940359	2.15755807367251	1.86586893883501	0.0637841488242015	0.64662890992014	-4.34613938819744
B4GALNT1	-0.238595965212504	0.684955831362573	-1.86566473361723	0.0638129026851821	0.64662890992014	-4.34649030340805
TMEM121	-0.217095436801247	0.866269291929825	-1.86561795632493	0.0638194908527528	0.64662890992014	-4.34657068238541
FZR1	-0.15205423749536	3.86531307010526	-1.86473456909544	0.0639440145761727	0.647315832202824	-4.34808827382645
MTRR	0.157864029458587	2.40991524863158	1.86466544374511	0.0639537671335234	0.647315832202824	-4.34820699684592
FAM227A	0.132771907679885	0.362847393719298	1.86418806243147	0.0640211523616481	0.647661257709473	-4.34902678582943
GPI	-0.201376206524939	5.57034851535673	-1.86367729468901	0.0640933157708471	0.648054637238565	-4.34990368556543
MCTP2	0.171840309567157	1.31221203708187	1.86342239143379	0.0641293549095292	0.648082541519549	-4.35034122425371
PFKFB4	-0.226929921090501	1.78805362374854	-1.86311152111931	0.0641733297163972	0.648101874111601	-4.35087475225263
BTBD11	-0.322102280932043	1.68046539618129	-1.86258278783297	0.0642481804693925	0.648101874111601	-4.3517819896263
IFRD1	0.157930678173649	2.65697285144444	1.86250165230084	0.0642596729495406	0.648101874111601	-4.35192118580285
TFR2	-0.21353364481308	1.20874224897661	-1.86246835832001	0.0642643893863357	0.648101874111601	-4.35197830330026
LRRC55	-0.116108939985769	0.112431615356725	-1.86178930869163	0.0643606467128338	0.648736663605448	-4.35314303378707
C21orf91	0.206323919574832	2.41171452049708	1.86152157046441	0.0643986324000851	0.648783738933914	-4.35360215630891
LY6K	-0.326701148509114	3.16220326753801	-1.86100456023498	0.064472036689898	0.648915838248572	-4.35448855622466
SGPP1	0.280167275305565	2.28178588125731	1.860847127367	0.0644944025905062	0.648915838248572	-4.35475842375649
LSM11	0.0915233650434928	1.38310190202924	1.86029368127679	0.0645730798951716	0.648915838248572	-4.3557069538783
ZC4H2	0.145999292247681	0.361238514602339	1.86024608381124	0.0645798500301715	0.648915838248572	-4.35578851674174
RBBP8NL	-0.243850937009274	2.01222174409942	-1.86023498495562	0.0645814287863965	0.648915838248572	-4.35580753541765
UBL3	0.199929462710745	3.2864028811462	1.8600223753092	0.0646116776401346	0.648915838248572	-4.35617183614473
ADGRE5	0.303950276396389	3.61989573260234	1.85963730185347	0.0646664936621194	0.649131596688718	-4.3568315473277
IL6ST	0.200700983500799	3.42417749459064	1.8592810521377	0.0647172410357436	0.649306312174173	-4.3574417609642
GRIN2C	-0.136746314724976	0.49820512094152	-1.85852164388463	0.0648255285539546	0.650024789838424	-4.35874216385935
ZNF124	0.110675267207388	0.779418608988304	1.85831086718131	0.0648556108994586	0.650024789838424	-4.35910300553575
POC1B.GALNT4	0.0131930027141029	0.0577035342046784	1.85772657380292	0.0649390628207609	0.65037292954559	-4.36010308862547
KLHL3	0.081507949035817	0.350656736362573	1.85710703891084	0.0650276457222088	0.65037292954559	-4.3611631625398
TPRG1L	-0.185710251548925	4.83801362416374	-1.85695425664076	0.0650495064259869	0.65037292954559	-4.36142453321927
TMEM191B	-0.0541056540636393	0.159231138415205	-1.85663464828929	0.0650952570572916	0.65037292954559	-4.36197123328799
TMEM170A	0.161391172249759	2.42528272430994	1.85625201538846	0.0651500646089239	0.65037292954559	-4.36262562029622
BNIP3L	-0.195590152891429	4.39824802333333	-1.85592947903801	0.0651962938737703	0.65037292954559	-4.36317712856794
ZXDB	0.146267260724016	1.68574622008772	1.85588801422291	0.065202239021904	0.65037292954559	-4.36324802303028
CCDC13	0.0616063697048289	0.18285536854386	1.85522378247001	0.0652975368408256	0.65037292954559	-4.36438348641318
SLC35F3	0.190520073350016	0.348458749777778	1.85493686351784	0.0653387371376591	0.65037292954559	-4.3648738363535
NFYA	0.161625893516951	3.25058765133333	1.85470669859794	0.0653718034364721	0.65037292954559	-4.36526714007238
UQCC1	-0.137111221574031	2.55627456172515	-1.85460617011086	0.065386250078458	0.65037292954559	-4.36543890757003
CCDC127	0.140180549245443	1.70882589784211	1.85451078212432	0.0653999604503328	0.65037292954559	-4.36560188353286
NADK2	0.168429376208668	3.10373481395322	1.8543859537151	0.0654179059858186	0.65037292954559	-4.36581514805541
ITM2B	0.203315996782853	5.97057030690643	1.85431695529091	0.0654278270694129	0.65037292954559	-4.36593302330196
CGAS	0.19670038253246	2.84876148015789	1.85401236526082	0.0654716381466593	0.65037292954559	-4.36645332737518
SEMA4A	-0.218629855534058	2.96629738489474	-1.85377727513535	0.0655054693037493	0.65037292954559	-4.36685485496668
MAGI1	0.17705220114007	1.17936237133918	1.85362156169472	0.0655278855902247	0.65037292954559	-4.36712078247512
WDR17	-0.024590634559322	0.0286462911052632	-1.85333665594925	0.0655689167349988	0.65037292954559	-4.36760728929638
PFDN1	0.114880751311	4.83461910593567	1.85310899440172	0.0656017191253844	0.65037292954559	-4.36799599408641
PERM1	-0.226156510367125	1.27909728526316	-1.85299105856769	0.065618717159879	0.65037292954559	-4.36819733739715
FOXE1	-0.448547853854011	2.47096468695322	-1.85295131753475	0.0656244458407344	0.65037292954559	-4.36826518162074
SLC35E3	0.076569834970899	0.891016630350877	1.85289626581781	0.0656323822480899	0.65037292954559	-4.36835916129906
S100A8	-1.10549561041989	8.33761346690643	-1.85270331345634	0.0656602050948686	0.65037292954559	-4.36868853228998
OTX1	-0.200465847475376	1.52452818601754	-1.85248377194326	0.065691873904497	0.65037292954559	-4.36906325118751
TNFAIP1	0.147240671861688	4.79908224509357	1.85176632600751	0.0657954538997261	0.651067413233367	-4.37028750909271
PURG	-0.0332370340151903	0.0544181264093567	-1.85152582725781	0.0658302058617341	0.651080461630985	-4.37069779724153
MED16	-0.172187858280779	3.8036291714152	-1.85125457091222	0.0658694205964967	0.65113761253613	-4.37116049624901
CNTNAP3B	-0.0514634476662935	0.149253871853801	-1.85066240526241	0.0659550957346467	0.651582068092495	-4.37217036482858
SYT12	0.248628303298369	0.708166476508772	1.85020248364485	0.0660217015742482	0.651582068092495	-4.37295449330875
LARP4B	0.127103315940198	2.93611246169591	1.85001274946088	0.0660491951627749	0.651582068092495	-4.37327792007313
DLGAP1	0.125571745019508	0.179379667081871	1.84958907976183	0.0661106217266701	0.651582068092495	-4.37400000587571
KBTBD13	0.0070574608149984	0.00895540941520468	1.84933745202898	0.0661471269286403	0.651582068092495	-4.37442879519864
SEPSECS	0.139290063791814	1.55332237418129	1.84921509420067	0.0661648841945583	0.651582068092495	-4.37463728036162
GAD1	0.223516720256156	0.850658469111111	1.84911310081051	0.0661796890849438	0.651582068092495	-4.37481105651676
CD207	-0.397960510551327	1.58530923492982	-1.84902322491683	0.0661927373375588	0.651582068092495	-4.37496417929289
TMEM125	0.429809847779022	2.94895816338596	1.84854870434173	0.0662616640599956	0.651582068092495	-4.37577250822229
NAA20	-0.197786057494889	5.08681845517544	-1.84832859534997	0.0662936563482981	0.651582068092495	-4.37614738858707
GGN	-0.0664009820140709	0.293836554783626	-1.84813723088603	0.0663214811231663	0.651582068092495	-4.3764732777307
CHGA	0.385486869229453	0.454049422520468	1.84784402323067	0.0663641329293168	0.651582068092495	-4.37697254070687
MAP3K19	0.134877685586345	0.142598425789474	1.8477544515801	0.0663771671224169	0.651582068092495	-4.37712504481477
ZNF616	0.120734288729453	1.38848466136842	1.84771568461556	0.0663828090323256	0.651582068092495	-4.37719104699981
UBE2N	0.116058763884554	4.10088099544444	1.84721783433053	0.066455298583856	0.651810140804807	-4.37803853753394
MRPS12	-0.19218426511257	4.459786694	-1.84709642396822	0.066472986527593	0.651810140804807	-4.37824518120775
EFCAB7	0.11742293795395	1.27851764647953	1.84676038985227	0.066521962817929	0.651962105644867	-4.37881705238473
AP3B1	0.130633209443235	3.27168650452632	1.84522773654925	0.0667457243226633	0.652707008509092	-4.38142409551607
AP3S1	0.147114441548131	4.26448228279532	1.84491792489312	0.0667910315226307	0.652707008509092	-4.38195083314236
JADE3	0.152641125250719	2.01573591167251	1.84442636443653	0.0668629702909327	0.652707008509092	-4.38278640374696
BRCC3	0.208437092802686	3.75668246811111	1.84440225627764	0.0668665001208036	0.652707008509092	-4.38282737809892
ZBTB8A	0.0960456881199236	1.24320447583041	1.84434989010249	0.0668741679209826	0.652707008509092	-4.38291637815404
PRPF4B	0.150839370858173	3.4267399677193	1.8439708890229	0.0669296855287477	0.652707008509092	-4.38356044538544
ZNF587B	0.126569979678126	1.3944741751462	1.84392870283604	0.0669358674985994	0.652707008509092	-4.38363212794538
STX7	0.115463266105213	1.92937536998246	1.84371026110331	0.0669678855674214	0.652707008509092	-4.38400327792237
ACKR4	0.223822248269747	0.693319024590643	1.84356933278862	0.06698854886657	0.652707008509092	-4.38424270404277
DGKG	-0.0927934529955229	0.210337769538012	-1.8433109331185	0.0670264498960912	0.652707008509092	-4.38468165919932
ZNF563	0.131289020112249	0.687953205994152	1.84309203571469	0.0670585708227934	0.652707008509092	-4.38505346395011
SLC39A14	0.265320514206589	2.54927075692398	1.84278940214774	0.0671030002170423	0.652707008509092	-4.38556742776317
[truncated: 17,475 more rows]
