# Supplementary material for: Comprehensive analysis of lymph nodes metastasis associated genes in cervical cancer and its significance in treatment and prognosis
Source: BMC Cancer. 2021 Nov 16;21:1230. doi: 10.1186/s12885-021-08945-8 (PMC8597253; doi:10.1186/s12885-021-08945-8)
Supplement: Supplementary file 2 — Additional file 2. [file 12885_2021_8945_MOESM2_ESM.xls]

id	HR	HR.95L	HR.95H	pvalue
KCNS1	1.07138994570591	0.797888169169662	1.43864323361791	0.646561776715881
FAAH2	0.76800020183872	0.536960733274122	1.09844961367632	0.148263733103262
EFNA3	1.26654211683594	0.897785289657847	1.7867623274721	0.178356632014798
SAT1	1.36025853843933	0.699186171835791	2.64636711355279	0.364874852624516
LPIN2	0.541809795371565	0.325154724590981	0.902825123423471	0.0186549828881386
ACSL5	0.839688440601778	0.606425968284683	1.16267560123555	0.292684133203481
GPX2	1.05854902348485	0.914997225059654	1.224622331557	0.444131789923306
TMPRSS3	0.890668800581376	0.669980145121636	1.1840513754106	0.425442216973057
BCL2L10	1.41674162687267	1.03281532512177	1.94338405762636	0.0307583506851855
PTP4A1	1.65076581610394	1.08292175066871	2.5163662821756	0.0197889163343573
RHOBTB3	0.967710637402151	0.655470033353217	1.42869060382603	0.868844028092451
CYP4F3	0.933963797947376	0.682310466936831	1.27843323259036	0.669745566609359
JAG1	1.54797782841119	0.954379548030923	2.51077819322148	0.0766044048600464
DSG1	0.948041627363486	0.630157789185037	1.42628234172329	0.797913163425978
CALML5	0.965965907910765	0.848603753394556	1.09955928372147	0.600331177738208
KLRG2	0.915362456062392	0.611235009033467	1.37081223029667	0.667773696171175
CFI	1.04943031597399	0.773700027508073	1.42342503416	0.756387452217397
FAM83C	1.04678230934017	0.842535626600625	1.30054227803822	0.679722784295183
ME1	1.32871461224452	1.0074305669541	1.75246074390013	0.0441796738899054
SLC7A2	1.01017636152233	0.764909491727713	1.33408761744292	0.943117926669882
NMB	1.26645341407758	0.834949642665917	1.9209592627738	0.26642770946568
SMOC1	1.19746818159791	0.970886309251947	1.47692889710662	0.0922037613942118
IRX4	1.28675797910366	1.0048303864277	1.64778665051453	0.0456999979053433
NDRG4	1.16120823318783	0.833366110417387	1.61802183214272	0.377221685265199
HS3ST6	0.874963199679375	0.589623389726296	1.29838913132083	0.507144778232202
NDRG1	1.15209214476609	0.793728345084966	1.67225514655098	0.456420011333423
FAM107B	0.900104970144961	0.625835148775965	1.29457247465928	0.570316800102326
SERPINB12	1.01958921483065	0.765428746430139	1.3581436180015	0.894498684346975
DLL1	1.00735566960992	0.672730237563002	1.50842847315931	0.97161917588617
AHNAK2	1.35928856257109	0.95283505931708	1.93912406797968	0.0903735491394468
CHP2	1.21056749047165	0.972424667431782	1.50703051667458	0.0873087100415459
SDC1	1.60005695859113	1.00124247605196	2.55700525294438	0.0493962606164836
A2ML1	1.06678650745026	0.853422008144647	1.33349438099448	0.570147436240494
RNF39	1.26670912796732	0.84734786021024	1.89361664815866	0.249117902092474
DSC2	1.11598908553087	0.814447534586036	1.52917356384049	0.494701345992697
FGFBP1	1.05218345345351	0.892370007097179	1.24061769323988	0.54505969318891
SUSD4	0.835488573818426	0.639634452162743	1.09131263117695	0.187231517865041
KRT16	1.05634164116481	0.92081737028622	1.21181213437788	0.433974084068621
ERP27	0.841857643163963	0.561371507759332	1.26248710801586	0.405064964259858
VGLL1	1.07365953766227	0.759817157920076	1.51713447215206	0.687026960202553
AKR1B10	1.06430803387614	0.898404254039511	1.26084842750919	0.471004594144366
DNAJC22	0.766687018506291	0.506025119473359	1.16162016810119	0.210114018309224
MT1X	1.12626131010546	0.826515072661399	1.53471434532462	0.451376367991548
NES	1.12680263245704	0.764268876283079	1.66130561103974	0.546693709680735
NTN4	1.18590537189008	0.798580114628187	1.7610901214746	0.398038507386001
SEMA3B	1.10198108511253	0.842766618955479	1.44092360166194	0.477872632189519
CES1	0.992237264520708	0.812436039286681	1.21183052141306	0.939101792537808
SERPINB5	1.44662779286956	1.07961849044847	1.93839952688596	0.013395856675206
HES2	1.15201493893401	0.877318974064451	1.51272052555611	0.308574788870704
ACY3	0.796587068177088	0.578572379060781	1.09675293904811	0.163346427445402
PRRX2	1.1342312810995	0.829658344257348	1.55061491025704	0.429831606328785
KRT4	1.09362932568284	0.946935206284278	1.26304851066489	0.223234116182918
CLGN	0.776206723375357	0.548764786003092	1.09791461256356	0.15215563353814
CFB	0.928743449016318	0.696424928228642	1.23856048100498	0.614754215833261
CALB2	1.15332050037915	0.821643072990013	1.61888807965522	0.409662056554478
S100A14	1.28975182375794	0.868326268099349	1.91570821705998	0.20747873057579
ADH7	0.989295770550413	0.842311253960604	1.16192929517087	0.895664801617996
KRT15	1.046550915523	0.906238018177004	1.20858846882774	0.535590766869822
CCDC8	0.959160017627576	0.698029534028092	1.31797853037305	0.797053383881894
PKP1	1.06548695447617	0.915871968273004	1.23954274121916	0.411276422401622
FABP5	1.18399323603218	0.989952865273471	1.41606740294923	0.0644014306934574
KRT10	1.17633300258063	0.909167824939415	1.52200649319346	0.216639881570315
PHYHD1	0.95022368007194	0.752492595800133	1.19991219476302	0.667975620020804
IDO1	0.972984190152628	0.808996288541973	1.17021332198343	0.771185920648717
CP	0.969879153625045	0.788543211026156	1.19291569502236	0.77212042153287
DSG3	1.05828017759134	0.914201269368014	1.22506604596709	0.448085533043003
MUC1	0.914373155827052	0.732854545328063	1.14085158293294	0.427869989039045
TEKT2	0.503492254570438	0.271739936427636	0.93289361050517	0.0292039065080319
MAL	0.863923568927512	0.690671624482149	1.08063500293364	0.200236561652691
IVL	1.08165424528119	0.911446567249067	1.28364727936389	0.368903514727166
LYPD3	1.182212051743	0.970659936081137	1.43987124979017	0.0961243862249754
ALPP	0.996476666671291	0.757549070737019	1.31076096001843	0.979867685891097
SYCP2	0.883979623610183	0.664507726407122	1.17593813270314	0.397030232350183
SPRR1B	1.05677468219219	0.940843187930065	1.18699135334061	0.351632399606304
FGFR3	1.10041760704946	0.849724615670617	1.42507217935398	0.468185717047571
PERP	1.43853979948596	0.994618130956097	2.08059424044065	0.0534456386212274
SBSN	1.03132968267335	0.88540480499785	1.20130465563229	0.691866579871716
EPHX3	1.02316239606262	0.797799517539403	1.3121859135054	0.856848470451328
NXPH4	1.03371410817256	0.774818903981573	1.37911562552739	0.821641907101684
RHOV	1.2714678822682	0.969579949010803	1.66735149307586	0.082459010684869
KRT81	1.14415097054921	0.892139360588241	1.46735084364571	0.28875928135944
CXCL2	1.4106008310611	1.09664029905074	1.81444609167896	0.00740341410719865
EPHB3	0.978870931079955	0.716488238478418	1.33733988676243	0.89329388637047
RASD1	0.915258056431777	0.700393899695669	1.19603741584166	0.51656838711148
FOXJ1	0.848595718554454	0.698378237145112	1.03112418922545	0.0986120511454047
SLC39A2	1.18176355614956	0.860407084783655	1.62314458741864	0.30234314932861
LRRC4	0.880707112195316	0.663806064847656	1.16848136608909	0.378538155228983
HSPA2	1.09036919229106	0.822553047931911	1.44538395242307	0.54743390627493
IL20RB	1.14088999423548	0.942249685218664	1.38140664769187	0.176858735193639
NDUFA4L2	0.959407083268742	0.785807278039166	1.17135839429112	0.684075176910008
PI3	1.10927610811222	0.96911751998142	1.2697051272504	0.132376796759903
EEF1A2	0.88760800027683	0.5851940322108	1.34630211312823	0.574843856947161
KRT19	1.17677487616495	0.878524443656605	1.57627840542398	0.275046044356812
FABP4	1.20945567260609	1.02873159800171	1.42192873908069	0.0212785549301212
BNIPL	0.934802446065918	0.714189493575337	1.22356268333797	0.62350494957064
C19orf33	1.23296140249869	0.965266322609052	1.574895740631	0.0935632606383832
KRT6C	1.04431765161692	0.891375746473405	1.22350126957511	0.591460526795667
TRIM29	1.12788440660705	0.858183425897703	1.48234421252849	0.388081779044329
AKR1C2	1.02976979466142	0.86535470881013	1.22542330815432	0.740999351530705
THBD	1.37174286402131	1.06161881926085	1.77246150016774	0.0156383769961003
PPP1R14C	1.2171043412656	0.909188289569369	1.62930274677119	0.186756522688951
KIAA1324	0.91728155675428	0.729022224359171	1.15415610971417	0.461311842294708
MYEOV	1.28138556378716	0.984677967679656	1.66749842788837	0.0650284602705262
