# Supplementary material for: Comprehensive analysis of lymph nodes metastasis associated genes in cervical cancer and its significance in treatment and prognosis
Source: BMC Cancer. 2021 Nov 16;21:1230. doi: 10.1186/s12885-021-08945-8 (PMC8597253; doi:10.1186/s12885-021-08945-8)
Supplement: Supplementary file 3 — Additional file 3. [file 12885_2021_8945_MOESM3_ESM.xls]

id	coef	HR	HR.95L	HR.95H	pvalue
LPIN2	-0.846800856385676	0.428784483226491	0.238873104707414	0.769681179808867	0.004554158778822
TEKT2	-0.823244269059285	0.439005091045652	0.204240509679525	0.94362019692571	0.0349789500350807
CXCL2	0.706805729280331	2.02750450566331	1.49316733245824	2.75305682834446	5.9387506743148e-06
FABP4	0.190600278766191	1.20997570242458	1.00954145186387	1.45020414739274	0.0391378123513461
