# Supplementary material for: Comprehensive analysis of lymph nodes metastasis associated genes in cervical cancer and its significance in treatment and prognosis
Source: BMC Cancer. 2021 Nov 16;21:1230. doi: 10.1186/s12885-021-08945-8 (PMC8597253; doi:10.1186/s12885-021-08945-8)
Supplement: Supplementary file 4 — Additional file 4. [file 12885_2021_8945_MOESM4_ESM.xls]

gene	logFC	AveExpr	t	P.Value	adj.P.Val	B
AC005041.1	-1.08666011021667	1.39386658900833	-8.07058459864218	6.38265323810157e-13	6.2020241514633e-09	18.910831807721
TUBB6	1.66210068268333	4.636955257525	7.92636160062116	1.36626733494924e-12	7.28124034917382e-09	18.185123723704
C20orf96	-1.02166298713333	2.50712541108333	-7.8640623051795	1.89584846466817e-12	7.28124034917382e-09	17.872770273058
THBD	2.10954470686667	3.6913411352	7.83160606616066	2.2479902282105e-12	7.28124034917382e-09	17.7103233979244
PRR36	-1.45327517535	1.190385437825	-7.76374568268856	3.20780719470596e-12	8.90578928884509e-09	17.371313968833
GSDMC	1.76826617615	2.77241890815833	7.68075044102554	4.94898319204118e-12	1.2022317419266e-08	16.9579069807006
EGFR	1.53244265101667	3.44104235024167	7.50925346337317	1.20679075556038e-11	2.60586350484004e-08	16.1081149216513
RAET1G	1.3741924032	1.68840866203333	7.29148678233067	3.70721678657024e-11	6.54964100274601e-08	15.0383554319013
ATP6V0E2	-1.14273752616667	3.01109122888333	-7.26497049436217	4.24680880437904e-11	6.81549117010293e-08	14.9088531102978
UCP2	-1.11678025073333	5.14950010471667	-7.23166336554934	5.03598107004856e-11	6.99066115109454e-08	14.7464274122777
TEKT2	-1.66728474486667	1.20830542001667	-7.21149182273772	5.58283142371798e-11	7.07091176141007e-08	14.6481914378169
KRT6B	3.43789791696667	4.72585949463333	7.19244191261093	6.15310789857619e-11	7.07091176141007e-08	14.5555106809733
CCDC114	-1.4407602121	1.06825885198333	-7.17281981771573	6.80082106435534e-11	7.07091176141007e-08	14.4601412257168
FOXJ1	-2.6975446114	2.96687879166667	-7.16961037830935	6.91300419197239e-11	7.07091176141007e-08	14.4445515911713
SBK1	-1.41987720398333	1.93633208224167	-7.10262040945893	9.72105888337744e-11	9.44595291697786e-08	14.1197524696211
DNAAF3	-1.00073507508333	1.135832304725	-7.04518826510734	1.30085659405901e-10	1.10377415185347e-07	13.842222341021
PYGL	1.52531748828333	4.32414814950833	7.02090743563437	1.47096229364634e-10	1.19111171728012e-07	13.7251527417395
KRT6A	4.03955928578334	7.67857644970833	7.01174702617127	1.54070380636071e-10	1.19768151091256e-07	13.6810270915691
NIPAL4	1.60334429095	1.48129491405833	6.97785483714957	1.82837281490782e-10	1.36663835711226e-07	13.5179661478108
PLEKHB1	-1.30395173643333	1.2603021874	-6.91303560722116	2.53434927128759e-10	1.72262268899442e-07	13.2069890112914
CLDN3	-3.13503956436667	3.68754126075	-6.90080547678532	2.69503363807631e-10	1.74053636381461e-07	13.1484450181864
SOWAHC	1.22425427078333	3.36202842795833	6.89488456642008	2.77640358537886e-10	1.74053636381461e-07	13.1201175595671
ZMYND10	-1.45596751066667	1.11625354581667	-6.81683734897473	4.10543704930966e-10	2.216251767119e-07	12.7476507949521
MAPK8IP1	-1.20672133798333	1.849099338225	-6.77877057096937	4.96518425153343e-10	2.60792947957569e-07	12.5666244667505
BNC1	2.07375056061667	2.69673446564167	6.74026362185761	6.01555978791523e-10	3.00325111510059e-07	12.3839408607806
DNALI1	-1.99418348295	1.438152559225	-6.68596797994784	7.87876705964087e-10	3.72235698201888e-07	12.1271103637861
RAB36	-1.07589547596667	1.64385307783333	-6.61661072177228	1.11064293852758e-09	4.79649663718776e-07	11.8003505271778
FAM83A	1.99171519293333	3.65077672785	6.59391939842844	1.24227689160793e-09	5.07166792709535e-07	11.6937720869956
RNF157	-1.0546727102	1.17620503896667	-6.59223342531034	1.25265030616742e-09	5.07166792709535e-07	11.6858597648791
GNA15	1.38676432306666	4.72398114508333	6.53532845468263	1.65764826060698e-09	6.19514159550693e-07	11.4193349614914
PLCH1	-1.03349906535	0.755851519308333	-6.52814027719213	1.71723023909889e-09	6.26534264022848e-07	11.3857419089961
GGT7	-1.02123586646667	2.94257185103333	-6.52535154926267	1.7409102736047e-09	6.26534264022848e-07	11.3727136464747
IL1A	1.66211262756667	1.58448385535	6.49320681118319	2.03824362253892e-09	7.07343331436097e-07	11.2227241546156
SOX15	2.10992876061666	3.611733695275	6.47784031991133	2.19755787644809e-09	7.44021898388428e-07	11.1511427436894
GPR87	2.32876456461667	4.31290284829167	6.46570040061465	2.33204980371686e-09	7.68153489583619e-07	11.0946467266514
ASRGL1	-1.75800719153333	2.27518088721667	-6.45769594598498	2.4251344777476e-09	7.72623990828637e-07	11.0574228112235
ACSS1	-1.05497394796667	2.24271932898333	-6.44297463393165	2.60599410520801e-09	8.16853055493749e-07	10.989018506459
CAPS	-1.82936336266667	2.89082212805	-6.42533368521994	2.84030500014852e-09	8.28219506961725e-07	10.9071432418141
CCDC160	-1.05798272106667	0.877428998416667	-6.41947378473651	2.92264149409856e-09	8.28219506961725e-07	10.8799693744024
IL17RB	-1.12441900701667	2.25417625340833	-6.40363559172151	3.1571401132601e-09	8.64167055790095e-07	10.8065815909696
CDH3	1.43690447671667	5.38777779534167	6.37412224095488	3.64463968733005e-09	9.31972732678583e-07	10.6700558876807
CAV2	1.09647416071667	3.19003620159167	6.35150456304494	4.06778337439795e-09	9.83777980051544e-07	10.5656306091382
ENPP4	-1.21016372048333	1.56304712765833	-6.35063796431428	4.08492471656016e-09	9.83777980051544e-07	10.5616330472637
GLB1L2	-1.05778782863333	1.48650689631667	-6.31078078358483	4.9551424359694e-09	1.14508783731626e-06	10.3780560289387
IRF6	1.26577423831667	5.831977742175	6.30857276198381	5.00835989358249e-09	1.14508783731626e-06	10.3679023539367
CFAP73	-1.18500591595	1.088808543925	-6.26240119539549	6.25949501611002e-09	1.35163362381202e-06	10.1559737948759
S100A7	3.9215274323	4.65980478688333	6.25619912983122	6.44945726823498e-09	1.36237774511824e-06	10.1275637061902
DEGS2	-1.54570051115	1.90033645034167	-6.2247062993264	7.50518045322184e-09	1.5360809597093e-06	9.98351531081835
S100A8	3.65463808818333	7.90890454514167	6.21755831155707	7.76753321345718e-09	1.57244000489924e-06	9.95087000956901
EPCAM	-1.73478515613333	5.9183381041	-6.18802632676571	8.95053395816861e-09	1.75701693881867e-06	9.8161917730293
CAV1	1.44788924668333	4.061473690575	6.18275289202841	9.17969356635144e-09	1.7663184630542e-06	9.79217609214179
CFAP45	-1.33492802641667	1.41738455345833	-6.17962513486018	9.31832979561763e-09	1.77541589458856e-06	9.7779368145709
C5orf49	-1.29548771698333	0.830832264558333	-6.16710856150801	9.89404212453835e-09	1.86680402571144e-06	9.72099032054676
HID1	-1.53418673351667	2.32016342894167	-6.14392636327409	1.1054254661924e-08	2.02016546141583e-06	9.61567077234278
KRT16	3.21219525143333	6.79626520001667	6.13415830545236	1.15822991341269e-08	2.06504955387728e-06	9.57135278870962
FSCN1	1.76076297933334	5.1674847719	6.12571039230909	1.20589351825907e-08	2.13048496671334e-06	9.53305291650414
S100A9	3.09528889626667	9.82394044576667	6.09958408138976	1.36584517759345e-08	2.21384748690301e-06	9.41477393625041
RNASE7	1.44824086578333	1.60919212040833	6.09939503902739	1.36707540743423e-08	2.21384748690301e-06	9.41391903579365
COL9A2	-1.58177768458333	3.135668996825	-6.09896782407864	1.36985960769207e-08	2.21384748690301e-06	9.41198710423365
SNAI2	1.5014839404	3.23023167355	6.09766479653758	1.37838605493087e-08	2.21384748690301e-06	9.40609503730928
DSC3	2.97280886508333	4.340570718275	6.08385635238426	1.47201231921877e-08	2.34484323046701e-06	9.34369489278219
SVIP	-1.14046682848333	2.397296513525	-6.06809347399917	1.58655016605052e-08	2.4560637009254e-06	9.27255070885468
GPR160	-1.2038026005	2.0871117289	-6.06405369011154	1.61728815296096e-08	2.46370826479989e-06	9.25433270713438
SKAP1	-1.00253603155	2.18062668924167	-6.05918659515209	1.65509950464577e-08	2.49342664909193e-06	9.23239206164614
DRC1	-1.13370681953333	0.676092412933333	-6.02916763660583	1.90827977057829e-08	2.72687566628077e-06	9.09726778241311
ADGRF4	1.40555795235	2.15156211999167	6.00885245233075	2.10083907637852e-08	2.89558202910214e-06	9.00601936965527
GALM	-1.1181905325	3.19506048253333	-6.00722179372424	2.11709852773188e-08	2.89744315408038e-06	8.99870195254023
FRMD6	1.27821657591667	2.852665488525	5.99277141722431	2.26669544643911e-08	3.03799719352398e-06	8.93390236584113
REC8	-1.44298417161667	3.28971092770833	-5.96658498823015	2.56471295063355e-08	3.32626219966166e-06	8.81668212851769
RSPH1	-1.09789685183333	1.09397911708333	-5.9447150014839	2.84284641969445e-08	3.54153059745781e-06	8.71898983892215
DSG3	3.0003594368	4.41055233108333	5.93912886857815	2.91851321451996e-08	3.59874044770237e-06	8.69406704751526
CSTA	2.86577096253333	5.76581699615	5.93160978424465	3.02349423403898e-08	3.65372078541744e-06	8.66053979333146
RAB31	1.04261857876667	4.06810831473333	5.9223866770613	3.15734220639731e-08	3.78764126167441e-06	8.61944499197274
PKN1	-1.10647165451667	4.22821276464167	-5.90899382144578	3.36212196222611e-08	4.00855694563817e-06	8.55983155142646
FABP5	2.48288932408334	6.009637099625	5.9008784419703	3.49249648932921e-08	4.13860833985512e-06	8.52374370786647
PKP1	2.82116996896667	4.96011467641667	5.86745919247206	4.08372696164432e-08	4.66842057485857e-06	8.37541198330812
RHCG	3.04042890238333	4.12465569340833	5.86403738860051	4.14954269515304e-08	4.7159188735441e-06	8.36024968221187
GJB6	2.34412139493333	2.88201898931667	5.84557097307331	4.52311167577631e-08	4.99444047199073e-06	8.27850539592847
KRT14	4.34968038848333	6.19609244700833	5.83042763014289	4.85392644414563e-08	5.29950598401833e-06	8.21157476990311
GJB2	2.06785615678333	5.091369311275	5.81848343356796	5.13150188565807e-08	5.54031153588216e-06	8.15884990966569
CRACR2B	-1.53553902831667	2.45393675959167	-5.81258886768198	5.27417029814923e-08	5.60099593301815e-06	8.13285130406626
C1orf194	-1.32265698491667	0.861012414575	-5.80127468629566	5.55900060515443e-08	5.87139226959626e-06	8.08298898182529
CLCA2	2.76511946986667	3.85038803733333	5.78854448892881	5.89754322170725e-08	6.12902967757533e-06	8.02694937305437
TMEM45A	1.73028030405	2.85020660420833	5.77952357504489	6.14960544297133e-08	6.28162421705849e-06	7.98727904484278
SLC44A4	-2.19926498595	3.23236122804167	-5.7793692087202	6.15400943160924e-08	6.28162421705849e-06	7.98660049824564
RHOV	1.69825111241667	5.63766108215833	5.75142066973311	7.00452443491213e-08	7.0531568843566e-06	7.86391103376209
PLA2G4E	1.28031793056667	1.11031643658333	5.7477464969817	7.12457800286588e-08	7.10046404654849e-06	7.84780631146706
CTXN1	-1.35232558811667	2.67060952074167	-5.72852470452966	7.78630525831321e-08	7.56595281950295e-06	7.76364536389478
TNS4	1.75014125541667	4.82380377829167	5.70368542630808	8.73127512151986e-08	8.11883256993383e-06	7.6551198174566
TMEM139	-1.38441779528333	1.52289689020833	-5.69930644938652	8.9091440048406e-08	8.24477640905106e-06	7.63601472951
KRT6C	2.63875099906667	2.90216346595	5.68863203393202	9.35774202014534e-08	8.56712629559525e-06	7.58947742920661
YBX2	-1.07011256436667	2.21637792515	-5.6856405620332	9.48738315534733e-08	8.56996763111482e-06	7.57644421855047
SH3BGRL2	-1.23211697408333	2.40540565609167	-5.68528492219424	9.50291208143451e-08	8.56996763111482e-06	7.57489502532642
MSN	1.23606448396667	5.745999476	5.68430918002917	9.5456456780397e-08	8.56996763111482e-06	7.57064489860921
MAPK15	-1.40049905078333	1.85537967934167	-5.68277264842335	9.61332172266662e-08	8.56996763111482e-06	7.56395291705034
IL20RB	2.20398632256667	4.10803750828333	5.65944540462978	1.07004147316777e-07	9.04138521284457e-06	7.46248125343921
SERPINB5	2.06190601145	5.003030022775	5.64499230293991	1.14334635022855e-07	9.49563802151352e-06	7.39972893166907
HEPHL1	1.3155237765	0.9610623368	5.632586577897	1.21017399523044e-07	9.84038553276499e-06	7.34593796084099
CASP14	2.81355707825	2.71537071199167	5.62569317228914	1.24894620124559e-07	9.98848579218386e-06	7.31607716690849
NPTXR	-1.0097291196	1.46548048328333	-5.62254562238618	1.26705188505882e-07	1.00917566943578e-05	7.30244951194955
TP63	2.31898852021666	3.74161338839167	5.56885473030727	1.61857876253447e-07	1.23354743808215e-05	7.07065695877994
CENPV	-1.12099877258333	2.23680573664167	-5.56130657018247	1.675098238416e-07	1.25858027606868e-05	7.03817209880191
IRX4	1.37276707961667	1.25157580250833	5.56101367541163	1.67732989349485e-07	1.25858027606868e-05	7.03691208251908
PIFO	-1.1086097262	0.8061448248	-5.54615728451849	1.79442497813378e-07	1.33066507098219e-05	6.97305072960627
BICD2	1.04076233208333	3.90518903204167	5.53812583490405	1.86102126495101e-07	1.36479574577577e-05	6.93856782920359
LYPD3	2.29191518526667	5.79329920661667	5.53373476222806	1.89844840645155e-07	1.37707827794979e-05	6.91972700106863
LZTS3	-1.1147172811	2.45853251786667	-5.53366750428988	1.89902736693703e-07	1.37707827794979e-05	6.91943848361991
PERP	1.30337235063333	7.78444728148333	5.52737367850435	1.9539765983179e-07	1.40642893376704e-05	6.89244871265869
PRNP	1.15127342798333	5.28217989924167	5.52431681803035	1.98122342576431e-07	1.41555500206999e-05	6.87934639678145
HES6	-1.39781421103333	3.22492782745	-5.52166650398257	2.00514722684501e-07	1.42219091994547e-05	6.8679900100615
SOX7	1.23623169956666	2.50505263325	5.50649071281575	2.14767805502507e-07	1.50608800270365e-05	6.80302368991389
TNNI3	-1.0907905139	1.33502365226667	-5.5057962052355	2.15443277118254e-07	1.50608800270365e-05	6.8000530392783
DSP	1.19365368748333	6.42469914575833	5.48035723201824	2.4166973632452e-07	1.65373579427138e-05	6.69139184340835
CYSTM1	-1.11847080251667	4.37329238734167	-5.47660900008657	2.45789053169664e-07	1.67016239835638e-05	6.67540625238299
S100A7A	1.46168112923333	1.06522800371667	5.45323261017518	2.73073694052045e-07	1.83630248104064e-05	6.57585414034762
FERMT1	1.09239034715	3.01417905119167	5.44055800717356	2.89083504486557e-07	1.89798946830802e-05	6.52198171319898
DEPTOR	-1.57248730718333	2.624164168575	-5.42785899630882	3.06043387790246e-07	1.97596252435736e-05	6.46807950794334
SERPINB13	2.4528197898	3.35559818618333	5.36254771542994	4.09847264702895e-07	2.50992659404015e-05	6.19203891165396
EMX2	-1.12209899878333	1.08369937450833	-5.36137619740803	4.11992684727183e-07	2.50992659404015e-05	6.18710561274133
TMEM125	-1.28040284753333	3.05316354785	-5.35998675306824	4.14551422040774e-07	2.51762260498137e-05	6.18125545452075
SERPINB4	2.39772774631667	4.55534788734167	5.35452519579319	4.24760469178936e-07	2.57158721433752e-05	6.15826873870183
MXD1	1.13088666295	3.232976113125	5.34997958405832	4.33444296640305e-07	2.58391302481831e-05	6.13914776993123
VILL	-1.09270733953333	2.34349815473333	-5.3464101914358	4.40384502265072e-07	2.60927817592055e-05	6.12414005497582
METTL7B	-1.20696928041667	1.251015506575	-5.31887677572472	4.97692883030139e-07	2.87315872907925e-05	6.00857652749984
TRIM2	-1.08480110151667	2.43246006319167	-5.31463650513639	5.07142572470406e-07	2.88092406720435e-05	5.99081115099714
GMPR	-1.08971263416667	2.0221593083	-5.31414891166522	5.08240369492485e-07	2.88092406720435e-05	5.98876883838132
ARSI	1.18602241128333	1.72420011580833	5.30730241878752	5.23902190177726e-07	2.93415422591179e-05	5.96010386686139
CD109	1.21187686853333	2.76577799306667	5.30231253482056	5.35612761208375e-07	2.97402811466387e-05	5.93922623562886
SEL1L3	-1.0312671871	3.35435620568333	-5.30100804084812	5.38716125732206e-07	2.98273766025062e-05	5.93377020253585
PRR15L	-1.6797819773	3.55357159756667	-5.2995280236622	5.42258314777665e-07	2.98769903989573e-05	5.9275810289608
NECTIN1	1.20101747756666	4.6584650042	5.29159603478449	5.6163323367938e-07	3.03188340647919e-05	5.89442867192809
ANXA8	1.53372470505	2.95171710800833	5.28251673343647	5.84640701133131e-07	3.11285133858117e-05	5.85651799680086
S100A12	1.56404422013333	1.91011330198333	5.27089506351597	6.15436597493329e-07	3.23236609431135e-05	5.80804937261202
PRR15	-1.599641227	2.45965926925	-5.26829309724715	6.22545355686436e-07	3.25229743075543e-05	5.79720667065872
PROM1	-1.57606270906667	1.28263597006667	-5.23639388817456	7.16482772892588e-07	3.62607453343608e-05	5.66454463208404
ARHGEF4	1.0302292516	2.21191822655	5.2301404172289	7.36455387730097e-07	3.68136181918885e-05	5.63859559800998
ANGPTL4	1.52125967813333	3.28778822783333	5.21218299394115	7.96875458033187e-07	3.92062725352328e-05	5.56418643981112
MTSS1	1.23521687728333	2.759798675125	5.21110037495538	8.00668660065443e-07	3.92619658806389e-05	5.55970548549612
PPP1R1B	-1.6646644529	1.54937111133333	-5.21070794238338	8.02047980581129e-07	3.92619658806389e-05	5.55808135071027
SFN	1.51432817033334	9.65868558976667	5.20888910609187	8.0847113766241e-07	3.94769549983198e-05	5.55055483695542
CRCT1	1.71885513545	1.455345078975	5.20328010301502	8.28596626259082e-07	4.00570816784055e-05	5.52735446044342
CMTM7	-1.0181891416	2.42816591243333	-5.19389529505226	8.63367585316115e-07	4.11918525942864e-05	5.48857082029144
HCAR2	1.53955327383333	2.76781383588333	5.19248706458564	8.68706391836709e-07	4.11918525942864e-05	5.48275490182812
TNNC1	-1.34800297645	1.35980163040833	-5.18716725647786	8.891665709747e-07	4.16626527646072e-05	5.46079317297843
PROM2	1.11877506413333	4.90181540278333	5.18703583322976	8.89677930292888e-07	4.16626527646072e-05	5.46025079552799
CLDN9	-1.21060390343333	1.1068567494	-5.18242205406355	9.07812688728877e-07	4.21103329951509e-05	5.44121534177819
VTCN1	-1.59892170896667	2.28394353655	-5.1723452603928	9.48682137094626e-07	4.36888356689502e-05	5.39967717935702
PEG10	-1.51309185873333	1.82460918623333	-5.14384590753519	1.07422158709557e-06	4.77512772914734e-05	5.28247043368519
PPM1H	-1.00845781871667	1.437050951925	-5.13220948374755	1.13001007987841e-06	4.97973149486554e-05	5.23473048852911
NCCRP1	1.95681645623333	3.70861313708333	5.13014257279816	1.14021043768544e-06	5.00199766274916e-05	5.22625778651064
ATP2A3	-1.17628395286667	2.7225241479	-5.12312713110768	1.17550555008733e-06	5.08792313149157e-05	5.19751595060798
ENPP5	-1.0008917998	1.35542048085	-5.11522206442226	1.21655234767956e-06	5.23063679752311e-05	5.16515891331315
IL1RN	1.50587172621666	4.57471641729167	5.10894346776483	1.25014545797708e-06	5.32047379332972e-05	5.13948169048091
CST6	1.45375787748333	2.86684237439167	5.09546238557739	1.32535583657803e-06	5.62379155634441e-05	5.08441586688889
ACY3	-1.33972989761667	1.907499494025	-5.09202235069738	1.34524253228125e-06	5.68335725485951e-05	5.07037911665832
TMEM40	1.2692325615	2.60050917821667	5.06196883568697	1.53179612413497e-06	6.28036410895339e-05	4.9480032105683
C9orf24	-1.18571982045	0.991132513708333	-5.05812387725213	1.55740909243413e-06	6.37193437944522e-05	4.93237988847069
HOXB6	-1.49381629688333	2.52409296485833	-5.05280630700973	1.59351979716914e-06	6.46523251319103e-05	4.91078527614232
ANXA8L1	1.10467476616667	1.9856243563	5.04162576466444	1.67212271668917e-06	6.71564752391214e-05	4.86542825459475
PLEKHS1	-1.66650877168333	1.71273851195833	-5.04157070502238	1.67251898815142e-06	6.71564752391214e-05	4.86520504774537
CRYBG2	1.04047496871667	2.86936564915833	5.03433831559757	1.7253736693356e-06	6.86667993154622e-05	4.8358990819305
QPRT	-1.25325391331667	1.87689637755833	-5.02922675335339	1.76370589065791e-06	6.96663826809876e-05	4.81520297229004
UBXN10	-1.0474722391	0.9885508197	-5.0148108404921	1.87633071355654e-06	7.2783654864786e-05	4.75690695704588
FAM107A	-1.12874844013333	1.07788799023333	-5.01354843224319	1.88652001654413e-06	7.30331274930652e-05	4.75180704063835
CLEC2B	1.44913127383333	3.72044555285	4.99673908950029	2.02743234317945e-06	7.74088804663054e-05	4.68397851725062
HOXB8	-1.50232646811667	1.990578336425	-4.98691113339429	2.11450777541436e-06	8.01039846148201e-05	4.64438877730643
CA2	1.35361449668333	3.37592950994167	4.97687761430226	2.20715286480367e-06	8.31275363848731e-05	4.6040226809835
IVL	2.1236345486	2.93881837878333	4.94876211383896	2.48828244072498e-06	9.10683257119572e-05	4.49118997543655
DDAH1	-1.19961533836667	2.6168446822	-4.93465298055558	2.64218262260418e-06	9.54427083414307e-05	4.43472332492198
NDRG1	1.13321298428333	6.22691401430833	4.93009036069728	2.69390161861463e-06	9.69505260299199e-05	4.41648549011145
TNNC2	-1.15765390921667	1.41260746244167	-4.92789711344543	2.7191116929443e-06	9.71382658836021e-05	4.40772247945104
CKB	-1.03614241116667	5.25069778386667	-4.92290307628438	2.77737343869763e-06	9.83025748050579e-05	4.38777850857663
GJB1	-1.42241962821667	1.13840552839167	-4.92250639260848	2.78205290433168e-06	9.83025748050579e-05	4.38619489357688
CLIC6	-1.804664442	2.43197451538333	-4.92062033146177	2.80440676139959e-06	9.84036427378292e-05	4.37866661763176
SELENBP1	-1.35136288525	3.68530422269167	-4.91280338579011	2.89892912186401e-06	0.000101145042287801	4.34748504449168
ITM2C	-1.11327375566667	4.88122510055	-4.90395033493157	3.00971923444271e-06	0.000103891445119289	4.31220950400028
INKA1	1.14322332648333	2.61819520010833	4.86629676335894	3.52864298826235e-06	0.00011762546798266	4.16264166795543
GPC4	-1.3256994118	2.29687439226667	-4.86253549491391	3.58501455916417e-06	0.000118892786591803	4.14774268191355
SPRR2D	2.44321215213333	3.15170084546667	4.86092979554049	3.60934518827971e-06	0.000119292541477939	4.14138455709452
HOXB5	-1.24102326633333	2.08206187145	-4.85717674776876	3.66684073132812e-06	0.000120170965889765	4.12652891603565
XG	1.08995834346667	1.54950667881667	4.85628071090935	3.68069865710012e-06	0.000120422050003508	4.12298326153202
ETS2	1.0040163929	5.92732672811667	4.84434733104658	3.87017569399303e-06	0.00012443856603341	4.07580348849615
CHST6	-1.08052927161667	1.44529763234167	-4.84294095989952	3.89311993045631e-06	0.000124849657967802	4.07024830621196
BCL2L10	1.0457879966	1.91329940348333	4.82858433874061	4.13502222657714e-06	0.000131093021127733	4.01360044971196
GJB5	1.33585481335	4.53349723985833	4.82230598262583	4.24533611722133e-06	0.000133934841074804	3.98886249427899
ARHGAP23	1.10583626351666	3.776609922675	4.81740663816694	4.33339838287166e-06	0.000135928232992803	3.96957292616733
KRT5	2.98312932320001	8.60084315623333	4.81013897786967	4.46730186954941e-06	0.000138686173375117	3.94098283931026
PTGS1	1.16174583106667	2.31222790625	4.80224897196611	4.61721537781474e-06	0.000142430101035638	3.90997696798545
ITGA5	1.0444392719	3.0955553973	4.7926861342261	4.80546233100267e-06	0.000146838608397336	3.87244263366884
GPR68	1.07387088055	2.22843848825833	4.78869767142038	4.88615714486614e-06	0.000148836329080452	3.8568025550991
ST6GAL1	-1.2595795642	2.98401780415	-4.78499395317497	4.96226664199679e-06	0.000150447254166249	3.84228682382071
TGM1	1.76478689996667	3.00668711695	4.75787097654741	5.55574329639211e-06	0.000164105039991678	3.73621426639863
AQP5	-2.35475228301667	3.23958812419167	-4.75711696997134	5.57318752673188e-06	0.000164105039991678	3.7332712607173
PAX8	-1.5038069818	1.8010015367	-4.75566347839628	5.60696454279026e-06	0.000164849847087119	3.72759893754444
C2orf88	-1.1863987609	1.15542867635	-4.75163103181731	5.70171481667593e-06	0.000167129903087903	3.71186819786885
RGL3	-1.26958306003333	1.39309361243333	-4.73579549822044	6.08903971293937e-06	0.000175570323117602	3.65017980467242
SPRR1B	2.97868497128333	5.14109957780833	4.73459563562399	6.1194047016134e-06	0.000176184460698007	3.64551129931753
S1PR5	1.29096597243333	2.85028292913333	4.72901783056574	6.26249957402506e-06	0.000179242145392641	3.62381925526588
IRX2	1.27797899131667	1.43558387080833	4.72634069920661	6.33232585145558e-06	0.000180179239527361	3.61341402493942
DUSP7	1.02495660933333	3.89984196135	4.6933692602717	7.25662286738474e-06	0.000200759843756407	3.4855899253216
KRT17	1.8853492082	9.38036616245	4.69214913424539	7.29322062838445e-06	0.000200759843756407	3.48087134036149
TOX3	-1.00201671821667	0.760355744058333	-4.6893600606148	7.37755154297738e-06	0.000202600150826955	3.47008829776338
FOXA3	-1.32986279178333	1.47210186215833	-4.65932580791248	8.34762399963107e-06	0.000222982840074709	3.35424671268401
PLA2G16	-1.1252420741	2.49749889898333	-4.65917001364342	8.35296426748934e-06	0.000222982840074709	3.35364713744228
MYC	1.30436618228333	4.87494598210833	4.64734297265889	8.76816562004621e-06	0.000232787610191227	3.30817061712065
AC007906.2	-1.41016749095	2.594722444125	-4.64592893099654	8.81912381342703e-06	0.000233502523419811	3.30273872185546
C5orf38	1.05643751186667	1.1813554359	4.62669435413193	9.54139601520092e-06	0.000248539356455221	3.22896336744527
DSC2	1.19130853115	3.65209119629167	4.61755880044613	9.90417297641401e-06	0.000254465275790721	3.19399686145199
GDF15	-1.44211010205	3.55648569510833	-4.60404767893668	1.0465266344873e-05	0.000263789865299951	3.14236978699477
COL17A1	1.78693714523333	3.48074822866667	4.57494292379215	1.17802647462049e-05	0.000288698190514183	3.03151229811766
PHYHD1	-1.34253179165	2.806827000775	-4.57239041046783	1.19029227524648e-05	0.000290327991619405	3.02181314755791
TMSB15A	-1.31088561345	2.064010054175	-4.56410806768293	1.23094793289699e-05	0.00029754032497413	2.99036733410223
CAPN5	-1.17208125078333	2.02846999120833	-4.55504330515902	1.27698194200087e-05	0.000307139443822338	2.95599614829772
SBSN	2.21006969876667	2.67949417568333	4.54227989063985	1.34462824517049e-05	0.00031845588034074	2.90768103450368
COL7A1	1.26723881616667	4.3954359236	4.54011811288907	1.35642331992284e-05	0.000320300495739739	2.8995070855632
SAMD9	1.02160637813333	3.08831453191667	4.52215224895222	1.45839130304002e-05	0.000338214517700236	2.83168072805238
RARRES3	-1.20912242733333	5.15567869043333	-4.51815651719535	1.48205571382359e-05	0.000342607481205343	2.81662115777935
SPRR2A	2.54342197865	3.76698961079167	4.50676460240563	1.55157646058666e-05	0.000354745140412248	2.77373703474972
SPRR2E	2.24429157556667	2.60964192175	4.50058470848403	1.59059649769172e-05	0.000361117433833421	2.75050488829556
GJB3	1.13381908753333	5.03010109941667	4.48618640358292	1.68521659313139e-05	0.000377470892793902	2.69646377830849
AGR3	-1.89945190458333	2.03290236904167	-4.4595356278386	1.87487838722847e-05	0.000408938120958452	2.59675643411973
SLC40A1	-1.28748121275	3.592798194625	-4.44411644892792	1.99384293003148e-05	0.000428668391901686	2.53926047065266
PLAU	1.04821589848333	5.212318978675	4.44277472667519	2.00453231581524e-05	0.000429979435781036	2.53426402329397
HAS3	1.39225887298334	3.00412552179167	4.43468864232882	2.0701329514207e-05	0.000440645824511609	2.5041747831324
UGT8	-1.08611384253333	1.8409692188	-4.42107942835806	2.18524104305065e-05	0.000459610112885784	2.45362094167681
EPS8L3	-1.25685257581667	0.923876000225	-4.41993973939401	2.19515576044372e-05	0.000461196292415819	2.44939236001143
CAPN8	-1.21492415001667	1.17151591660833	-4.41918684720094	2.20172930748741e-05	0.000461405393783798	2.44659933221668
KRT75	1.15168103023333	1.36129395736667	4.41904639329191	2.20295771698501e-05	0.000461405393783798	2.44607832328042
SLC34A2	-1.82466495423333	2.2799318821	-4.41681076300694	2.22259969269111e-05	0.000463952765067228	2.43778691085667
RAB38	1.11309604663333	3.54466600008333	4.40564402591395	2.32326326666608e-05	0.000478794255825967	2.39641677258407
FABP4	1.89941931935	1.71113852409167	4.40231899728933	2.35407629018539e-05	0.000483605905110601	2.38411269723357
TRIM54	-1.02627215298333	0.964175398175	-4.39671472385244	2.40690422020521e-05	0.00049082661716126	2.36338936003147
HLA.DMB	-1.00760381391667	3.55013772649167	-4.38089924675361	2.56221843546737e-05	0.000515467423135329	2.30500869939915
SPRR2F	1.5362776238	1.288830007	4.37248438672911	2.64874495893426e-05	0.000529041207933489	2.27400756747265
HBEGF	1.03926217138333	3.20260107044167	4.34630766351157	2.93627265258268e-05	0.000570635227302917	2.17784273695037
IL36G	1.40305230511667	1.58833374155833	4.34446926639392	2.95755716269695e-05	0.00057362441017817	2.17110461034726
HOXB9	-1.36152106716667	2.27527703623333	-4.32136900459092	3.23798873193369e-05	0.000614522197425775	2.08661171585029
HES2	1.24817797461667	3.12785750515833	4.30699998301272	3.42514694953852e-05	0.000643133389539435	2.03421838185447
C4orf19	-1.01114642521667	2.03855061289167	-4.28261412728488	3.7668240835431e-05	0.00068672100599978	1.94558954612647
HGD	-1.2973103867	1.16131407636667	-4.26123098770526	4.0931885907996e-05	0.000737229166576455	1.86817405375476
CLDN1	1.69244898418333	6.046697751025	4.25749397882857	4.15294676165204e-05	0.000744542134372193	1.85467348668704
SLC2A1	1.00834759761666	6.31684610734167	4.24627154215534	4.33748398086831e-05	0.000762847635151084	1.8141823766751
EFHD1	-1.04624417838333	1.96374357530833	-4.23332749654093	4.56011499026014e-05	0.000790555528284706	1.76757635179474
BCL2L15	-1.0375025543	1.24599147673333	-4.20765403578483	5.03458178202448e-05	0.000853770177590434	1.67544480078049
CALML3	2.44654818771667	4.59447347629167	4.19729006152476	5.2392429442788e-05	0.000881843710816012	1.63836906147454
TRIM29	1.27440220456667	5.27555595961667	4.19558223071935	5.27372522112084e-05	0.000883530827131573	1.63226596248097
ALDH3B2	1.14032915436667	3.2612981959	4.1842826395389	5.50741896797876e-05	0.000910903661478291	1.59193175560777
FBP1	-1.05371238133333	3.51309252093333	-4.17672801399582	5.66916747099578e-05	0.000934265712972937	1.56500993087685
SERPINB3	1.97839284268334	5.45091802300833	4.17047958777666	5.80638282890746e-05	0.000953051046427261	1.54276997382696
C9orf152	-1.13759210733333	1.48786143456667	-4.16771234561428	5.86816388379956e-05	0.000961567427637106	1.53292839729037
FAM25A	1.01710196153333	1.11980323133333	4.16575155808956	5.91232119468423e-05	0.000966358705613905	1.52595785684794
SLC7A5	1.10033120805	5.16289902280833	4.15862927580395	6.07541229000961e-05	0.000984095032131327	1.50065871829968
RARRES2	-1.0676253337	4.07733245506667	-4.14625855300708	6.36898927205308e-05	0.00101371775194987	1.4567925432941
CDA	1.2229974764	2.55327866576667	4.12208484058334	6.98238347887502e-05	0.00108817674842387	1.37135266773085
FAT2	1.2631117952	2.76373633163333	4.10659699978684	7.40470385910843e-05	0.0011375732395092	1.31680717524909
ERN2	-1.34060377505	1.84939034530833	-4.10464265398927	7.4597013884277e-05	0.00114454238897393	1.30993515673627
TGFBI	1.03588656273333	4.34121282713333	4.1045667146458	7.46184628398667e-05	0.00114454238897393	1.30966818220194
KRT1	1.75182558151667	1.62124034764167	4.1001992812116	7.58620237142039e-05	0.00115904290004862	1.29432009446115
AOC1	-1.31467301668333	1.572954869925	-4.09715264895947	7.67412296731928e-05	0.00116697109348109	1.2836207869384
ALOX15B	1.01035784318333	1.50538446814167	4.08471519400681	8.04327225682138e-05	0.00120611846480761	1.24000385431262
SPRR1A	2.52407848945	4.81801059469167	4.08356273603595	8.07832530128643e-05	0.00120931121669562	1.23596730562502
SCGB2A1	-2.03974824595	2.34916429195833	-4.08340180400329	8.08323181273854e-05	0.00120931121669562	1.2354036998071
CLDN10	-1.23055849721667	1.303035064675	-4.06111553034046	8.79095320191661e-05	0.00129319874173978	1.15751453102714
SERPINB7	1.04626845063333	1.91030597575	4.04046383870824	9.49938368055689e-05	0.00136445692866181	1.08562326809621
PTGES	1.14791837286667	4.49217662716667	4.03929527132561	9.5410601499927e-05	0.00136741123123125	1.08156355517315
KIAA1324	-1.2870644504	1.82831682016667	-4.00887462098158	0.000106895884910767	0.00149561888218564	0.976190421894949
FOSL1	1.08968892231667	3.78134900784167	3.99108798172203	0.000114211200459963	0.00158089777046932	0.914858337571145
CPA4	1.19278250233333	2.02336929373333	3.98635467541972	0.000116237044819263	0.00160209271561529	0.898571645398508
CAPNS2	1.60608029793333	2.56100395806667	3.97460874529542	0.000121413562575063	0.00164917133166826	0.858218668699702
CXCL8	1.35529576841667	3.82526758154167	3.9531749795185	0.000131431874378552	0.00174113636446678	0.784816226039178
WFDC2	-2.17384876491667	6.53957659639167	-3.95142037618568	0.000132286025643978	0.00174768635102996	0.778820740391157
PGLYRP3	1.28729087925	1.831343280275	3.94629396161255	0.00013481204168317	0.00177028877712502	0.761315368458855
KRT8	-1.36332309641667	7.340550719875	-3.94377477829625	0.000136070155888419	0.00178193221666816	0.752719353062862
ST6GALNAC1	-1.12048082545	2.699935089875	-3.93915855334847	0.000138404682283921	0.00180520576879579	0.736978615434272
FST	1.30093273716667	2.46674851078333	3.92871852097715	0.000143826141028352	0.00185304807335061	0.701431284401352
TJP3	-1.09903662571667	3.24322371494167	-3.9285275477477	0.000143927173832498	0.00185304807335061	0.700781708797082
TMC5	-1.2012929152	2.26331795631667	-3.91576951134491	0.000150832128014321	0.00191211453087431	0.657441204383828
TMEM176B	-1.01823857831667	4.40663045445833	-3.90825345050734	0.000155046631629467	0.00195670845930071	0.631958748511666
BASP1	1.16746486931667	3.969011484925	3.90728726599401	0.000155596475203617	0.00195845977921444	0.628685713810592
S100A2	1.70586145996667	8.158204372	3.89869959484778	0.000160565951141189	0.00200240568452631	0.599621463308219
PTHLH	1.26457191041667	2.28512777725833	3.8937631753613	0.000163490610793286	0.00203280648122631	0.582936751848802
PPP1R14C	1.05815939348333	3.43766459824167	3.86525038268312	0.000181401976905838	0.00218966833489942	0.486883559033794
ALDH1A1	-1.49371124865	3.85528509300833	-3.86154209143983	0.000183864354939689	0.00220978347179834	0.474431073138934
AGR2	-1.93789847543333	4.97985487106667	-3.85889192366245	0.000185643577693428	0.00222703536351486	0.465537420398582
WFDC5	1.05418842121667	1.41672559930833	3.85468741191127	0.000188499994253353	0.00225712192749209	0.451437227662712
A2ML1	1.39851498148333	2.582788545625	3.77275669577579	0.000253252980130812	0.00279802070259363	0.179053766017935
TMPRSS11D	1.84083388296667	2.67842308993333	3.76862957522183	0.000257018907765528	0.00283318516932234	0.165453308381363
SOX17	-1.04757076423333	1.1979820568	-3.75419373467708	0.000270613943864207	0.00295455695789719	0.117973060238915
MMP3	1.05553728976667	2.13498903276667	3.72118074093424	0.000304313931433327	0.00321939953373723	0.00992776555770725
TINCR	1.04345243615	2.180972818275	3.71102372539221	0.000315458532600597	0.00331027058453563	-0.0231635831427637
IGFL1	1.63347352911667	2.79505458669167	3.70374461513604	0.000323682219712197	0.00338013984840776	-0.0468350309436856
KRT13	2.52191737221667	5.87487808920833	3.69518154707667	0.000333616571629135	0.003452345289159	-0.074635038076293
LCE3D	1.1459214956	1.11252072895	3.67939135662285	0.000352697455216043	0.00360276344916943	-0.125764884264193
ZNF750	1.21873644148333	3.48517398700833	3.67357043563651	0.000359988703937627	0.00365709381721058	-0.144569874782086
MUC13	-1.7404948721	1.82942217555	-3.67189668513418	0.000362111510321078	0.00366715742135479	-0.14997271725886
SPINK6	1.14715610586667	0.899095228566667	3.6697944036938	0.0003647946144867	0.00368664510553018	-0.156756094573673
PLAT	1.16795922896666	3.64634000075	3.65476986335803	0.000384525315093827	0.00383420470678985	-0.205145922186777
SPRR2G	1.064512325	0.877649090366667	3.60190780582163	0.000462274245402185	0.00439522391641196	-0.374146594807814
PIGR	-2.1110430215	3.19051025113333	-3.54980454989505	0.000553272164269317	0.00504565520432187	-0.538797364753265
AMTN	1.22003169955	1.39288863500833	3.53665830566393	0.000578768216182717	0.00522909414844022	-0.580036677330925
CERS3	1.07785986623333	1.72513891761667	3.52541226754862	0.000601454107978602	0.00537904239965769	-0.615217456860639
FOLR1	-1.25122934995	1.72738320989167	-3.4856615379935	0.000688537238102896	0.00595227169995205	-0.738844533199412
MMP28	1.01818378241667	2.79344744000833	3.47875661202353	0.00070482471273775	0.00605283405538906	-0.760203731520488
SPINK5	1.31425810481667	2.510189778525	3.4768831397303	0.000709306025877468	0.00608862778573442	-0.765993080659084
SERPINE1	1.10403643863333	4.26923213413333	3.47482674840878	0.000714255734400667	0.00611649714403137	-0.772344772671243
ALOX15	-1.11749575343333	1.30357246593333	-3.45334041760401	0.000767953495360218	0.00644126380182584	-0.838528508941741
CXCL1	1.28487732285	5.16979689034167	3.45203111961114	0.000771345367345263	0.00645856349374745	-0.842550730100815
GBP6	1.45222771931667	2.664790913425	3.45056540093564	0.000775159169125867	0.00648490886474046	-0.847052012358438
AKR1B10	1.54704559533333	3.31527505676667	3.39266154747992	0.000940814169426568	0.00753349096359124	-1.02363015694275
FGFBP1	1.54055829846667	4.7940037258	3.38649733594666	0.000960283811794482	0.00765514835696354	-1.04228415619645
MMP13	1.17858673548333	1.51180289515833	3.32724032377229	0.00116771486600964	0.00889238664029443	-1.22018476402663
TRIM31	-1.0938292541	1.76847589993333	-3.30076344552437	0.00127335007657474	0.00954554720112606	-1.29883648063225
C10orf99	1.65702853555	3.08401122269167	3.2848575156452	0.00134103791052104	0.00996243530315977	-1.34583638588262
CP	-1.17661849255	2.268219212775	-3.28040844989067	0.00136056407501703	0.0100536890623121	-1.35894911718619
SFTA2	-1.37346410566667	1.78998103671667	-3.26602411250291	0.00142552673583966	0.0103914803392003	-1.40124316979542
DUOX2	1.10445764406667	2.19687881278333	3.26458095681186	0.00143220174312014	0.0104182689252135	-1.40547794153459
TMPRSS11E	1.35506987148333	2.146707197175	3.26190442060933	0.00144465878354367	0.0104915914795918	-1.4133278083393
GABRP	-1.48513612008334	4.10661992350833	-3.25848656090194	0.00146071310075464	0.0105765642325133	-1.42334408384805
KLK13	1.29732430118333	1.851703493875	3.2233742381307	0.00163556299914828	0.0115123257245374	-1.52573682242845
KLK5	1.1116605541	1.54988930895	3.20926267654227	0.00171118021017725	0.0119193821521809	-1.56662748386002
FAM83C	1.11628362066667	2.10799918105	3.19138782434499	0.00181163851693042	0.0124625924512422	-1.61820751107697
MUC5AC	-1.06901563231667	1.116281762675	-3.15962724386756	0.0020037925683449	0.0134328060618195	-1.70926046632215
B3GNT3	-1.0075125473	3.7398958506	-3.15742390133208	0.00201780197666784	0.0134848568138112	-1.71554875636839
KRTDAP	1.3161374931	1.84533775613333	3.14610116153116	0.00209124145346686	0.0138565245164252	-1.74780539464269
SPDEF	-1.33062957368333	2.74922048245833	-3.14442857857724	0.00210229795474369	0.0138918933874495	-1.75256204302678
VSNL1	1.04820121906667	2.57954857743333	3.1153126958485	0.00230367635571545	0.0149083071251995	-1.83502278040489
MMP1	1.24656467261667	3.269163771825	3.11362651428957	0.00231586994644763	0.0149672818554251	-1.83977847619609
LGALS7B	1.5434389493	4.0578455167	3.01682114122312	0.0031250868901285	0.0187853197101012	-2.1091420170267
SERPINB2	1.12475721031667	2.68607477374167	3.0109259751852	0.00318195069641411	0.0190147991883306	-2.1253114304668
MUC5B	-1.2503267329	1.7392103712	-2.91735090823384	0.00422222109513269	0.023497893689235	-2.37833689372248
AIM2	1.01405716593333	2.68777755276667	2.9082283311974	0.00433880001502321	0.0239955149379513	-2.40263634511912
SCGB3A1	-1.11235406341667	1.433114397675	-2.86900799998145	0.00487442795377925	0.0261973542184032	-2.50635626874603
CLCA4	1.0851776177	2.19616667181667	2.8419427978813	0.0052786749398746	0.0277839370591482	-2.57721936482555
TFF3	-1.55978278213333	2.99644108753333	-2.78265660055915	0.00627337919670108	0.0316256423628246	-2.73040030570964
LY6D	1.4843696475	6.34210106033333	2.76081962001724	0.00668088366161924	0.0330721843734422	-2.78611060169566
LYPD2	-1.38172122948333	2.59487818685833	-2.7395639834192	0.0071005391889306	0.0346713262808234	-2.83996831509647
PDZK1IP1	1.04672384961667	5.645239871825	2.73387897720796	0.00721677100866415	0.0351065651520348	-2.8543111126062
TMPRSS11A	1.07738857515	1.680479689575	2.71879104260541	0.00753368075705266	0.0361683675475695	-2.89224975459927
TSPAN1	-1.03967128406667	5.30270563755	-2.6865812116306	0.00825288279812474	0.0386008482066802	-2.97262279498073
SPRR3	1.63862437725	3.86920775509167	2.66536754869899	0.00875995758916849	0.0402937315474321	-3.02509547788324
PI3	1.46781698278333	6.47483838529167	2.54557823997947	0.0121894127375004	0.0515328736787861	-3.31446325490653
BPIFB1	-1.18197984163333	1.86860284703333	-2.54478286203875	0.012215740020775	0.0515976291162229	-3.31634497258442
KRT15	1.30605881365	5.158788441925	2.48918949057873	0.0141871931860192	0.057680734806924	-3.44656336305906
LGALS7	1.03140803496667	2.57403913823333	2.13990548365046	0.0344068065323404	0.108920325484526	-4.20481628292462
MSLN	-1.02341116058333	4.832789249525	-2.05134893619592	0.0424307998292366	0.12725311171009	-4.38031879673486
