# Supplementary material for: Comprehensive analysis of lymph nodes metastasis associated genes in cervical cancer and its significance in treatment and prognosis
Source: BMC Cancer. 2021 Nov 16;21:1230. doi: 10.1186/s12885-021-08945-8 (PMC8597253; doi:10.1186/s12885-021-08945-8)
Supplement: Supplementary file 5 — Additional file 5. [file 12885_2021_8945_MOESM5_ESM.xlsx]

## Sheet: GO
ONTOLOGY	ID	Description	GeneRatio	BgRatio	pvalue	p.adjust	qvalue	geneID	Count
BP	GO:0070268	cornification	36/308	112/18670	7.82251e-37	2.48208e-33	2.27347e-33	KRT6B/KRT6A/KRT16/DSC3/DSG3/CSTA/PKP1/KRT14/KRT6C/CASP14/PERP/DSP/IVL/SPRR2D/KRT5/TGM1/SPRR1B/KRT17/DSC2/SPRR2A/SPRR2E/KRT75/SPRR2F/KRT1/SPRR1A/KRT8/KRT13/LCE3D/SPINK6/SPRR2G/SPINK5/KLK13/KLK5/SPRR3/PI3/KRT15	36
BP	GO:0008544	epidermis development	58/308	464/18670	2.89134e-34	4.58711e-31	4.20157e-31	EGFR/KRT6B/KRT6A/BNC1/CDH3/IRF6/S100A7/KRT16/DSC3/DSG3/CSTA/FABP5/PKP1/KRT14/SLC44A4/KRT6C/CASP14/TP63/PERP/DSP/FERMT1/SERPINB13/CD109/SFN/CST6/IVL/SPRR2D/GJB5/KRT5/TGM1/SPRR1B/KRT17/DSC2/COL17A1/COL7A1/SPRR2A/SPRR2E/KRT75/SPRR2F/KRT1/ALOX15B/SPRR1A/KRT8/FST/PTHLH/KRT13/LCE3D/ZNF750/SPINK6/SPRR2G/CERS3/SPINK5/KLK13/KLK5/KRTDAP/SPRR3/PI3/KRT15	58
BP	GO:0030216	keratinocyte differentiation	45/308	305/18670	9.76609e-30	1.03293e-26	9.46111e-27	KRT6B/KRT6A/CDH3/IRF6/S100A7/KRT16/DSC3/DSG3/CSTA/PKP1/KRT14/KRT6C/CASP14/TP63/PERP/DSP/SERPINB13/CD109/SFN/IVL/SPRR2D/KRT5/TGM1/SPRR1B/KRT17/DSC2/SPRR2A/SPRR2E/KRT75/SPRR2F/KRT1/ALOX15B/SPRR1A/KRT8/KRT13/LCE3D/SPINK6/SPRR2G/CERS3/SPINK5/KLK13/KLK5/SPRR3/PI3/KRT15	45
BP	GO:0043588	skin development	50/308	419/18670	1.45992e-28	1.15808e-25	1.06075e-25	EGFR/KRT6B/KRT6A/CDH3/IRF6/S100A7/KRT16/DSC3/DSG3/CSTA/PKP1/KRT14/KRT6C/CASP14/TP63/PERP/DSP/FERMT1/SERPINB13/CD109/SFN/IVL/SPRR2D/KRT5/TGM1/SPRR1B/KRT17/DSC2/SPRR2A/SPRR2E/GJB3/KRT75/SPRR2F/CLDN1/KRT1/ALOX15B/SPRR1A/KRT8/FST/KRT13/LCE3D/SPINK6/SPRR2G/CERS3/SPINK5/KLK13/KLK5/SPRR3/PI3/KRT15	50
BP	GO:0009913	epidermal cell differentiation	46/308	358/18670	1.04985e-27	6.66238e-25	6.10242e-25	KRT6B/KRT6A/CDH3/IRF6/S100A7/KRT16/DSC3/DSG3/CSTA/PKP1/KRT14/SLC44A4/KRT6C/CASP14/TP63/PERP/DSP/SERPINB13/CD109/SFN/IVL/SPRR2D/KRT5/TGM1/SPRR1B/KRT17/DSC2/SPRR2A/SPRR2E/KRT75/SPRR2F/KRT1/ALOX15B/SPRR1A/KRT8/KRT13/LCE3D/SPINK6/SPRR2G/CERS3/SPINK5/KLK13/KLK5/SPRR3/PI3/KRT15	46
BP	GO:0031424	keratinization	38/308	224/18670	1.71865e-27	9.08877e-25	8.32488e-25	KRT6B/KRT6A/CDH3/KRT16/DSC3/DSG3/CSTA/PKP1/KRT14/KRT6C/CASP14/PERP/DSP/SFN/IVL/SPRR2D/KRT5/TGM1/SPRR1B/KRT17/DSC2/SPRR2A/SPRR2E/KRT75/SPRR2F/KRT1/SPRR1A/KRT8/KRT13/LCE3D/SPINK6/SPRR2G/SPINK5/KLK13/KLK5/SPRR3/PI3/KRT15	38
BP	GO:0018149	peptide cross-linking	14/308	60/18670	7.22562e-13	3.27527e-10	2.99999e-10	CSTA/DSP/IVL/SPRR2D/TGM1/SPRR1B/SPRR2A/SPRR2E/SPRR2F/KRT1/SPRR1A/LCE3D/SPRR3/PI3	14
BP	GO:0052547	regulation of peptidase activity	29/308	452/18670	4.79728e-10	1.88393e-07	1.72559e-07	S100A8/CAV1/S100A9/CSTA/SERPINB5/TP63/PERP/SOX7/SERPINB13/SERPINB4/CD109/ANXA8/SFN/CST6/ANXA8L1/BCL2L10/MYC/COL7A1/SERPINB3/SERPINB7/WFDC2/WFDC5/A2ML1/SPINK6/SPINK5/SERPINE1/SERPINB2/AIM2/PI3	29
BP	GO:0052548	regulation of endopeptidase activity	28/308	425/18670	5.34363e-10	1.88393e-07	1.72559e-07	S100A8/S100A9/CSTA/SERPINB5/TP63/PERP/SOX7/SERPINB13/SERPINB4/CD109/ANXA8/SFN/CST6/ANXA8L1/BCL2L10/MYC/COL7A1/SERPINB3/SERPINB7/WFDC2/WFDC5/A2ML1/SPINK6/SPINK5/SERPINE1/SERPINB2/AIM2/PI3	28
BP	GO:0010951	negative regulation of endopeptidase activity	20/308	250/18670	6.76492e-09	2.14651e-06	1.9661e-06	CSTA/SERPINB5/SERPINB13/SERPINB4/CD109/ANXA8/SFN/CST6/ANXA8L1/COL7A1/SERPINB3/SERPINB7/WFDC2/WFDC5/A2ML1/SPINK6/SPINK5/SERPINE1/SERPINB2/PI3	20
BP	GO:0019730	antimicrobial humoral response	14/308	122/18670	1.42362e-08	3.96549e-06	3.6322e-06	KRT6A/S100A7/S100A8/S100A9/RNASE7/S100A12/RARRES2/CXCL8/PGLYRP3/SPINK5/CXCL1/KLK5/PI3/BPIFB1	14
BP	GO:0010466	negative regulation of peptidase activity	20/308	262/18670	1.49971e-08	3.96549e-06	3.6322e-06	CSTA/SERPINB5/SERPINB13/SERPINB4/CD109/ANXA8/SFN/CST6/ANXA8L1/COL7A1/SERPINB3/SERPINB7/WFDC2/WFDC5/A2ML1/SPINK6/SPINK5/SERPINE1/SERPINB2/PI3	20
BP	GO:0045861	negative regulation of proteolysis	23/308	358/18670	3.15643e-08	7.70413e-06	7.05661e-06	SVIP/CSTA/SERPINB5/PRNP/SERPINB13/SERPINB4/CD109/ANXA8/SFN/CST6/ANXA8L1/COL7A1/SERPINB3/SERPINB7/WFDC2/WFDC5/A2ML1/SPINK6/PLAT/SPINK5/SERPINE1/SERPINB2/PI3	23
BP	GO:0061844	antimicrobial humoral immune response mediated by antimicrobial peptide	10/308	73/18670	3.20017e-07	7.25295e-05	6.64336e-05	KRT6A/S100A7/S100A9/RNASE7/S100A12/CXCL8/PGLYRP3/SPINK5/CXCL1/KLK5	10
BP	GO:0043616	keratinocyte proliferation	8/308	43/18670	4.39784e-07	9.30291e-05	8.52102e-05	CDH3/IRF6/SNAI2/TP63/FERMT1/CD109/SFN/TGM1	8
BP	GO:0070286	axonemal dynein complex assembly	7/308	32/18670	7.33904e-07	0.000145542	0.00013331	TEKT2/CCDC114/DNAAF3/ZMYND10/DNALI1/CFAP73/DRC1	7
BP	GO:0051346	negative regulation of hydrolase activity	24/308	463/18670	8.31928e-07	0.000155277	0.000142226	CSTA/SERPINB5/TNNI3/SERPINB13/SERPINB4/CD109/ANXA8/ANGPTL4/PPP1R1B/SFN/CST6/ANXA8L1/COL7A1/SERPINB3/SERPINB7/WFDC2/PPP1R14C/WFDC5/A2ML1/SPINK6/SPINK5/SERPINE1/SERPINB2/PI3	24
BP	GO:0045682	regulation of epidermis development	10/308	85/18670	1.35365e-06	0.000238618	0.000218563	CDH3/TP63/FERMT1/SERPINB13/CD109/SFN/KRT17/ALOX15B/FST/SPINK5	10
BP	GO:0042303	molting cycle	11/308	112/18670	2.46359e-06	0.000378138	0.000346356	EGFR/CDH3/KRT16/KRT14/TP63/FERMT1/CD109/KRT17/EPS8L3/FST/SPINK5	11
BP	GO:0042633	hair cycle	11/308	112/18670	2.46359e-06	0.000378138	0.000346356	EGFR/CDH3/KRT16/KRT14/TP63/FERMT1/CD109/KRT17/EPS8L3/FST/SPINK5	11
BP	GO:0045216	cell-cell junction organization	14/308	185/18670	2.50265e-06	0.000378138	0.000346356	CLDN3/CDH3/CAV1/FSCN1/SNAI2/PKP1/GJB2/PERP/DSP/NECTIN1/CLDN9/GJB1/UGT8/CLDN1	14
BP	GO:0042634	regulation of hair cycle	6/308	28/18670	5.32678e-06	0.000734864	0.000673101	CDH3/FERMT1/KRT17/EPS8L3/FST/SPINK5	6
BP	GO:0042730	fibrinolysis	6/308	28/18670	5.32678e-06	0.000734864	0.000673101	THBD/PLAU/KRT1/PLAT/SERPINE1/SERPINB2	6
BP	GO:0061041	regulation of wound healing	12/308	148/18670	6.47974e-06	0.000856676	0.000784674	THBD/SOX15/ENPP4/CAV1/CD109/PLAU/HBEGF/KRT1/PLAT/SERPINE1/DUOX2/SERPINB2	12
BP	GO:0035082	axoneme assembly	8/308	62/18670	7.81447e-06	0.000991813	0.000908453	TEKT2/CCDC114/DNAAF3/ZMYND10/DNALI1/CFAP73/DRC1/RSPH1	8
BP	GO:0044409	entry into host	11/308	134/18670	1.39997e-05	0.0016372	0.0014996	EGFR/KRT6A/CAV2/CAV1/NECTIN1/CLDN9/ITGA5/CLDN1/SERPINB3/CXCL8/TRIM31	11
BP	GO:0002934	desmosome organization	4/308	10/18670	1.41046e-05	0.0016372	0.0014996	SNAI2/PERP/DSP/NECTIN1	4
BP	GO:0010837	regulation of keratinocyte proliferation	6/308	33/18670	1.46101e-05	0.0016372	0.0014996	CDH3/SNAI2/TP63/CD109/SFN/TGM1	6
BP	GO:0051797	regulation of hair follicle development	5/308	20/18670	1.49634e-05	0.0016372	0.0014996	CDH3/FERMT1/KRT17/FST/SPINK5	5
BP	GO:1900003	regulation of serine-type endopeptidase activity	4/308	11/18670	2.18765e-05	0.00223917	0.00205097	ANXA8/ANXA8L1/SPINK6/SPINK5	4
BP	GO:1902571	regulation of serine-type peptidase activity	4/308	11/18670	2.18765e-05	0.00223917	0.00205097	ANXA8/ANXA8L1/SPINK6/SPINK5	4
BP	GO:0061436	establishment of skin barrier	5/308	23/18670	3.11827e-05	0.00309196	0.00283209	KRT16/TP63/SFN/CLDN1/KRT1	5
BP	GO:1903034	regulation of response to wounding	12/308	179/18670	4.37417e-05	0.00420583	0.00385234	THBD/SOX15/ENPP4/CAV1/CD109/PLAU/HBEGF/KRT1/PLAT/SERPINE1/DUOX2/SERPINB2	12
BP	GO:0050832	defense response to fungus	6/308	40/18670	4.5952e-05	0.0042884	0.00392797	S100A8/S100A9/RNASE7/S100A12/RARRES2/C10orf99	6
BP	GO:0030193	regulation of blood coagulation	8/308	79/18670	4.73172e-05	0.00428964	0.00392911	THBD/ENPP4/CAV1/PLAU/KRT1/PLAT/SERPINE1/SERPINB2	8
BP	GO:0098742	cell-cell adhesion via plasma-membrane adhesion molecules	15/308	273/18670	5.13812e-05	0.00444489	0.00407131	CLDN3/CDH3/EPCAM/DSC3/DSG3/NECTIN1/CLDN9/IL1RN/GPC4/ITGA5/DSC2/CLDN1/FAT2/CLDN10/LGALS7B	15
BP	GO:1900046	regulation of hemostasis	8/308	80/18670	5.18314e-05	0.00444489	0.00407131	THBD/ENPP4/CAV1/PLAU/KRT1/PLAT/SERPINE1/SERPINB2	8
BP	GO:0007043	cell-cell junction assembly	10/308	129/18670	5.62077e-05	0.00469335	0.00429888	CLDN3/CDH3/CAV1/FSCN1/SNAI2/PKP1/GJB2/GJB1/UGT8/CLDN1	10
BP	GO:0033561	regulation of water loss via skin	5/308	26/18670	5.85344e-05	0.0047623	0.00436204	KRT16/TP63/SFN/CLDN1/KRT1	5
BP	GO:0048871	multicellular organismal homeostasis	21/308	486/18670	6.1793e-05	0.00487692	0.00446702	EGFR/UCP2/IL1A/CDH3/CAV1/KRT16/FABP5/YBX2/IL20RB/TP63/PROM1/SFN/CA2/SLC40A1/FABP4/CLDN1/KRT1/ALDH1A1/MUC13/PIGR/TFF3	21
BP	GO:0034113	heterotypic cell-cell adhesion	7/308	61/18670	6.31902e-05	0.00487692	0.00446702	SKAP1/PERP/DSP/IL1RN/ITGA5/DSC2/ALOX15	7
BP	GO:0052126	movement in host environment	11/308	158/18670	6.45542e-05	0.00487692	0.00446702	EGFR/KRT6A/CAV2/CAV1/NECTIN1/CLDN9/ITGA5/CLDN1/SERPINB3/CXCL8/TRIM31	11
BP	GO:0050818	regulation of coagulation	8/308	84/18670	7.36372e-05	0.00543374	0.00497704	THBD/ENPP4/CAV1/PLAU/KRT1/PLAT/SERPINE1/SERPINB2	8
BP	GO:0036159	inner dynein arm assembly	4/308	15/18670	8.58844e-05	0.00614231	0.00562606	TEKT2/ZMYND10/DNALI1/CFAP73	4
BP	GO:0001942	hair follicle development	8/308	86/18670	8.71113e-05	0.00614231	0.00562606	EGFR/CDH3/TP63/FERMT1/CD109/KRT17/FST/SPINK5	8
BP	GO:0050900	leukocyte migration	21/308	499/18670	8.97202e-05	0.00618875	0.0056686	THBD/FOXJ1/S100A7/S100A8/EPCAM/CAV1/S100A9/MSN/S100A12/IL1RN/XG/ITGA5/IL36G/SLC7A5/RARRES2/CXCL8/MMP28/SERPINE1/CXCL1/C10orf99/MMP1	21
BP	GO:0006959	humoral immune response	17/308	356/18670	9.45266e-05	0.00638155	0.00584519	FOXJ1/KRT6A/S100A7/S100A8/S100A9/RNASE7/S100A12/ST6GAL1/RARRES2/KRT1/CXCL8/PGLYRP3/SPINK5/CXCL1/KLK5/PI3/BPIFB1	17
BP	GO:0022404	molting cycle process	8/308	88/18670	0.000102567	0.00650891	0.00596185	EGFR/CDH3/TP63/FERMT1/CD109/KRT17/FST/SPINK5	8
BP	GO:0022405	hair cycle process	8/308	88/18670	0.000102567	0.00650891	0.00596185	EGFR/CDH3/TP63/FERMT1/CD109/KRT17/FST/SPINK5	8
BP	GO:0098773	skin epidermis development	8/308	88/18670	0.000102567	0.00650891	0.00596185	EGFR/CDH3/TP63/FERMT1/CD109/KRT17/FST/SPINK5	8
BP	GO:0097530	granulocyte migration	10/308	141/18670	0.000118658	0.00738237	0.00676189	S100A7/S100A8/S100A9/S100A12/IL1RN/XG/IL36G/RARRES2/CXCL8/CXCL1	10
BP	GO:0001578	microtubule bundle formation	8/308	91/18670	0.000129953	0.00792966	0.00726319	TEKT2/CCDC114/DNAAF3/ZMYND10/DNALI1/CFAP73/DRC1/RSPH1	8
BP	GO:0030198	extracellular matrix organization	17/308	368/18670	0.000140885	0.00843448	0.00772558	FSCN1/COL9A2/SERPINB5/FERMT1/ITGA5/COL17A1/COL7A1/HAS3/TGFBI/CAPNS2/MMP3/MMP28/SPINK5/SERPINE1/MMP13/KLK5/MMP1	17
BP	GO:0043062	extracellular structure organization	17/308	369/18670	0.000145522	0.00855078	0.00783211	FSCN1/COL9A2/SERPINB5/FERMT1/ITGA5/COL17A1/COL7A1/HAS3/TGFBI/CAPNS2/MMP3/MMP28/SPINK5/SERPINE1/MMP13/KLK5/MMP1	17
BP	GO:0045104	intermediate filament cytoskeleton organization	6/308	50/18670	0.000165677	0.00955803	0.0087547	KRT16/PKP1/KRT14/KRT6C/DSP/KRT17	6
BP	GO:0046718	viral entry into host cell	9/308	121/18670	0.000180783	0.0102433	0.00938235	EGFR/CAV2/CAV1/NECTIN1/CLDN9/ITGA5/CLDN1/SERPINB3/TRIM31	9
BP	GO:0045103	intermediate filament-based process	6/308	51/18670	0.000185193	0.0103091	0.00944261	KRT16/PKP1/KRT14/KRT6C/DSP/KRT17	6
BP	GO:0097529	myeloid leukocyte migration	12/308	210/18670	0.000200173	0.0109193	0.0100016	S100A7/S100A8/S100A9/S100A12/IL1RN/XG/IL36G/RARRES2/CXCL8/MMP28/SERPINE1/CXCL1	12
BP	GO:0071621	granulocyte chemotaxis	9/308	123/18670	0.000204642	0.0109193	0.0100016	S100A7/S100A8/S100A9/S100A12/IL1RN/IL36G/RARRES2/CXCL8/CXCL1	9
BP	GO:0009620	response to fungus	6/308	52/18670	0.00020648	0.0109193	0.0100016	S100A8/S100A9/RNASE7/S100A12/RARRES2/C10orf99	6
BP	GO:0030195	negative regulation of blood coagulation	6/308	53/18670	0.000229649	0.0119455	0.0109415	THBD/PLAU/KRT1/PLAT/SERPINE1/SERPINB2	6
BP	GO:0042119	neutrophil activation	20/308	498/18670	0.000244361	0.0125058	0.0114547	PYGL/ENPP4/S100A7/S100A8/S100A9/SVIP/RAB31/FABP5/PKP1/DSP/CYSTM1/S100A12/PLAU/SERPINB3/CDA/KRT1/AOC1/CXCL8/PIGR/CXCL1	20
BP	GO:1900047	negative regulation of hemostasis	6/308	54/18670	0.000254817	0.0127179	0.011649	THBD/PLAU/KRT1/PLAT/SERPINE1/SERPINB2	6
BP	GO:0061045	negative regulation of wound healing	7/308	76/18670	0.000256523	0.0127179	0.011649	THBD/CD109/PLAU/KRT1/PLAT/SERPINE1/SERPINB2	7
BP	GO:0030856	regulation of epithelial cell differentiation	10/308	156/18670	0.000271187	0.0132381	0.0121255	FOXJ1/CAV1/TP63/SERPINB13/CD109/PROM1/SFN/PAX8/ALOX15B/SERPINE1	10
BP	GO:0050819	negative regulation of coagulation	6/308	57/18670	0.000343526	0.0165153	0.0151272	THBD/PLAU/KRT1/PLAT/SERPINE1/SERPINB2	6
BP	GO:0010038	response to metal ion	16/308	362/18670	0.0003604	0.0168648	0.0154474	EGFR/IL1A/S100A8/CAV1/KRT14/PRNP/TNNC1/CA2/NDRG1/SLC40A1/FABP4/CLDN1/FBP1/AOC1/PTGES/ALOX15	16
BP	GO:0030595	leukocyte chemotaxis	12/308	224/18670	0.000361427	0.0168648	0.0154474	S100A7/S100A8/S100A9/S100A12/IL1RN/IL36G/RARRES2/CXCL8/MMP28/SERPINE1/CXCL1/C10orf99	12
BP	GO:0001655	urogenital system development	15/308	330/18670	0.000408799	0.0187988	0.0172188	FOXJ1/EPCAM/SERPINB5/TP63/EMX2/PROM1/MTSS1/CA2/PAX8/IRX2/MYC/ALOX15B/SERPINB7/BASP1/SOX17	15
BP	GO:0043312	neutrophil degranulation	19/308	485/18670	0.000472418	0.0212402	0.019455	PYGL/ENPP4/S100A7/S100A8/S100A9/SVIP/RAB31/FABP5/PKP1/DSP/CYSTM1/S100A12/PLAU/SERPINB3/CDA/KRT1/AOC1/PIGR/CXCL1	19
BP	GO:0034329	cell junction assembly	17/308	409/18670	0.000481244	0.0212402	0.019455	CLDN3/CDH3/CAV1/FSCN1/SNAI2/PKP1/KRT14/GJB2/NECTIN1/FAM107A/GJB1/GPC4/KRT5/ITGA5/COL17A1/UGT8/CLDN1	17
BP	GO:0090184	positive regulation of kidney development	5/308	40/18670	0.000484803	0.0212402	0.019455	PROM1/PAX8/MYC/SERPINB7/BASP1	5
BP	GO:0090303	positive regulation of wound healing	6/308	61/18670	0.000497471	0.0212402	0.019455	THBD/SOX15/ENPP4/HBEGF/SERPINE1/DUOX2	6
BP	GO:0016338	calcium-independent cell-cell adhesion via plasma membrane cell-adhesion molecules	4/308	23/18670	0.000502053	0.0212402	0.019455	CLDN3/CLDN9/CLDN1/CLDN10	4
BP	GO:0045109	intermediate filament organization	4/308	23/18670	0.000502053	0.0212402	0.019455	PKP1/KRT14/DSP/KRT17	4
BP	GO:0002283	neutrophil activation involved in immune response	19/308	488/18670	0.000509207	0.0212594	0.0194726	PYGL/ENPP4/S100A7/S100A8/S100A9/SVIP/RAB31/FABP5/PKP1/DSP/CYSTM1/S100A12/PLAU/SERPINB3/CDA/KRT1/AOC1/PIGR/CXCL1	19
BP	GO:0051701	interaction with host	11/308	202/18670	0.000550306	0.0226405	0.0207376	EGFR/KRT6A/CAV2/CAV1/NECTIN1/CLDN9/ITGA5/CLDN1/SERPINB3/CXCL8/TRIM31	11
BP	GO:0060326	cell chemotaxis	14/308	304/18670	0.000556558	0.0226405	0.0207376	S100A7/S100A8/S100A9/S100A12/IL1RN/HBEGF/IL36G/HOXB9/RARRES2/CXCL8/MMP28/SERPINE1/CXCL1/C10orf99	14
BP	GO:0016264	gap junction assembly	3/308	11/18670	0.000664985	0.0264221	0.0242014	CAV1/GJB2/GJB1	3
BP	GO:0002446	neutrophil mediated immunity	19/308	499/18670	0.000666173	0.0264221	0.0242014	PYGL/ENPP4/S100A7/S100A8/S100A9/SVIP/RAB31/FABP5/PKP1/DSP/CYSTM1/S100A12/PLAU/SERPINB3/CDA/KRT1/AOC1/PIGR/CXCL1	19
BP	GO:0097186	amelogenesis	4/308	25/18670	0.000698838	0.0273755	0.0250746	PERP/NECTIN1/AMTN/KLK5	4
BP	GO:0042475	odontogenesis of dentin-containing tooth	7/308	90/18670	0.000720719	0.0275523	0.0252366	TP63/PERP/NECTIN1/CA2/AMTN/SERPINE1/KLK5	7
BP	GO:1903035	negative regulation of response to wounding	7/308	90/18670	0.000720719	0.0275523	0.0252366	THBD/CD109/PLAU/KRT1/PLAT/SERPINE1/SERPINB2	7
BP	GO:0035850	epithelial cell differentiation involved in kidney development	5/308	44/18670	0.000758273	0.0284783	0.0260848	FOXJ1/PROM1/MTSS1/PAX8/BASP1	5
BP	GO:1990266	neutrophil migration	8/308	118/18670	0.000762892	0.0284783	0.0260848	S100A8/S100A9/S100A12/IL1RN/XG/IL36G/CXCL8/CXCL1	8
BP	GO:0030858	positive regulation of epithelial cell differentiation	6/308	67/18670	0.000823315	0.0303765	0.0278234	FOXJ1/PROM1/SFN/PAX8/ALOX15B/SERPINE1	6
BP	GO:0031581	hemidesmosome assembly	3/308	12/18670	0.00087585	0.0312255	0.0286011	KRT14/KRT5/COL17A1	3
BP	GO:0032429	regulation of phospholipase A2 activity	3/308	12/18670	0.00087585	0.0312255	0.0286011	EGFR/ANXA8/ANXA8L1	3
BP	GO:0070486	leukocyte aggregation	3/308	12/18670	0.00087585	0.0312255	0.0286011	S100A8/S100A9/MSN	3
BP	GO:0033627	cell adhesion mediated by integrin	6/308	68/18670	0.000890675	0.0314012	0.028762	SNAI2/SKAP1/FERMT1/ITGA5/PLAU/SERPINE1	6
BP	GO:0033628	regulation of cell adhesion mediated by integrin	5/308	46/18670	0.000931741	0.0324881	0.0297575	SNAI2/SKAP1/FERMT1/PLAU/SERPINE1	5
BP	GO:0016999	antibiotic metabolic process	8/308	122/18670	0.000948993	0.0327299	0.0299791	EGFR/ACSS1/ST6GAL1/ALDH3B2/ALDH1A1/MMP3/AKR1B10/DUOX2	8
BP	GO:0006972	hyperosmotic response	4/308	28/18670	0.00108798	0.03712	0.0340002	PKN1/CLDN1/SLC2A1/EFHD1	4
BP	GO:0010838	positive regulation of keratinocyte proliferation	3/308	13/18670	0.00112475	0.0375667	0.0344093	CDH3/TP63/TGM1	3
BP	GO:0010839	negative regulation of keratinocyte proliferation	3/308	13/18670	0.00112475	0.0375667	0.0344093	SNAI2/CD109/SFN	3
BP	GO:0007389	pattern specification process	17/308	446/18670	0.00125071	0.0413385	0.0378641	FOXJ1/DRC1/TP63/IRX4/HES6/EMX2/HOXB6/HOXB8/HOXB5/ETS2/PAX8/IRX2/HOXB9/HES2/BASP1/SOX17/FOLR1	17
BP	GO:1903036	positive regulation of response to wounding	6/308	74/18670	0.00138837	0.0453226	0.0415134	THBD/SOX15/ENPP4/HBEGF/SERPINE1/DUOX2	6
BP	GO:0035358	regulation of peroxisome proliferator activated receptor signaling pathway	3/308	14/18670	0.0014141	0.0453226	0.0415134	FABP5/ALOX15B/ALOX15	3
BP	GO:0072216	positive regulation of metanephros development	3/308	14/18670	0.0014141	0.0453226	0.0415134	PAX8/MYC/BASP1	3
CC	GO:0001533	cornified envelope	20/321	65/19717	1.38301e-20	4.10755e-18	3.68318e-18	DSC3/DSG3/CSTA/PKP1/DSP/CST6/IVL/SPRR2D/TGM1/SPRR1B/DSC2/SPRR2A/SPRR2E/SPRR2F/KRT1/SPRR1A/LCE3D/SPRR2G/SPRR3/PI3	20
CC	GO:0005911	cell-cell junction	28/321	416/19717	2.52638e-10	3.75167e-08	3.36407e-08	CLDN3/EPCAM/FSCN1/DSC3/SKAP1/FRMD6/DSG3/PKP1/GJB6/GJB2/MAPK15/PERP/DSP/NECTIN1/CLDN9/GJB1/GJB5/ITGA5/DSC2/COL17A1/GJB3/CLDN1/SLC2A1/AOC1/CLDN10/KRT8/TJP3/AMTN	28
CC	GO:0016324	apical plasma membrane	19/321	318/19717	1.27522e-06	0.000108796	9.75556e-05	EGFR/ZMYND10/EPCAM/RHCG/GJB6/SLC44A4/MSN/PROM1/PROM2/ACY3/AQP5/SLC34A2/CLDN1/SLC2A1/SLC7A5/MUC13/FOLR1/DUOX2/CLCA4	19
CC	GO:0045177	apical part of cell	21/321	384/19717	1.46526e-06	0.000108796	9.75556e-05	EGFR/ZMYND10/EPCAM/RHCG/GJB6/SLC44A4/MSN/PROM1/PROM2/ACY3/CA2/AQP5/SLC34A2/CLDN1/SLC2A1/SLC7A5/MUC13/PLAT/FOLR1/DUOX2/CLCA4	21
CC	GO:0030057	desmosome	6/321	25/19717	2.42421e-06	0.000121294	0.000108762	DSC3/DSG3/PKP1/PERP/DSP/DSC2	6
CC	GO:0005882	intermediate filament	15/321	214/19717	2.45038e-06	0.000121294	0.000108762	KRT6B/KRT6A/KRT16/PKP1/KRT14/KRT6C/CASP14/DSP/KRT5/KRT17/KRT75/KRT1/KRT8/KRT13/KRT15	15
CC	GO:0045095	keratin filament	10/321	95/19717	3.38146e-06	0.00014347	0.000128648	KRT6B/KRT6A/KRT14/KRT6C/CASP14/KRT5/KRT75/KRT1/KRT8/KRT13	10
CC	GO:0045111	intermediate filament cytoskeleton	16/321	251/19717	3.89284e-06	0.000144522	0.000129591	KRT6B/KRT6A/S100A8/KRT16/PKP1/KRT14/KRT6C/CASP14/DSP/KRT5/KRT17/KRT75/KRT1/KRT8/KRT13/KRT15	16
CC	GO:0005922	connexin complex	5/321	21/19717	1.82089e-05	0.000600894	0.000538813	GJB6/GJB2/GJB1/GJB5/GJB3	5
CC	GO:0016323	basolateral plasma membrane	13/321	217/19717	5.98058e-05	0.00177623	0.00159272	EGFR/EPCAM/RHCG/CLCA2/MSN/DSP/PROM2/CA2/AQP5/SLC40A1/CLDN1/SLC2A1/FOLR1	13
CC	GO:0043296	apical junction complex	10/321	143/19717	0.000120264	0.00324714	0.00291166	CLDN3/EPCAM/FRMD6/MAPK15/NECTIN1/CLDN9/CLDN1/AOC1/CLDN10/TJP3	10
CC	GO:0005921	gap junction	5/321	32/19717	0.00015559	0.00385085	0.003453	GJB6/GJB2/GJB1/GJB5/GJB3	5
CC	GO:0031225	anchored component of membrane	10/321	170/19717	0.000486271	0.0111094	0.00996167	RAET1G/SVIP/LYPD3/PRNP/CD109/GPC4/FOLR1/LY6D/LYPD2/MSLN	10
CC	GO:0005923	bicellular tight junction	8/321	123/19717	0.000921843	0.0195562	0.0175358	CLDN3/EPCAM/MAPK15/CLDN9/CLDN1/AOC1/CLDN10/TJP3	8
CC	GO:0070160	tight junction	8/321	128/19717	0.00119354	0.0236321	0.0211906	CLDN3/EPCAM/MAPK15/CLDN9/CLDN1/AOC1/CLDN10/TJP3	8
CC	GO:0016328	lateral plasma membrane	5/321	57/19717	0.00232256	0.0404908	0.0363075	CLDN3/EPCAM/GJB2/GJB1/CLDN1	5
CC	GO:0005902	microvillus	6/321	83/19717	0.00234544	0.0404908	0.0363075	FSCN1/MSN/PROM1/PROM2/CA2/AQP5	6
CC	GO:0042599	lamellar body	3/321	17/19717	0.00245399	0.0404908	0.0363075	SPINK5/KLK5/KRTDAP	3
CC	GO:0062023	collagen-containing extracellular matrix	15/321	406/19717	0.00283835	0.0411494	0.0368981	S100A7/S100A8/S100A9/COL9A2/ANXA8/GPC4/GDF15/COL17A1/COL7A1/RARRES2/TGFBI/KRT1/AMTN/MMP28/SERPINE1	15
CC	GO:0031983	vesicle lumen	13/321	327/19717	0.00286465	0.0411494	0.0368981	EGFR/PYGL/S100A7/S100A8/S100A9/FABP5/S100A12/SERPINB3/RARRES2/CDA/AOC1/SERPINE1/CXCL1	13
CC	GO:0016327	apicolateral plasma membrane	3/321	18/19717	0.00290955	0.0411494	0.0368981	THBD/CLDN3/KRT8	3
CC	GO:0030667	secretory granule membrane	12/321	298/19717	0.00370243	0.0499827	0.0448188	CAV2/ENPP4/CAV1/SVIP/RAB31/FABP5/PKP1/DSP/CYSTM1/CD109/PLAU/PIGR	12
MF	GO:0004867	serine-type endopeptidase inhibitor activity	15/309	94/17696	8.19087e-11	3.60398e-08	3.21599e-08	SERPINB5/SERPINB13/SERPINB4/CD109/COL7A1/SERPINB3/SERPINB7/WFDC2/WFDC5/A2ML1/SPINK6/SPINK5/SERPINE1/SERPINB2/PI3	15
MF	GO:0004866	endopeptidase inhibitor activity	17/309	175/17696	1.19464e-08	2.36736e-06	2.1125e-06	CSTA/SERPINB5/SERPINB13/SERPINB4/CD109/CST6/COL7A1/SERPINB3/SERPINB7/WFDC2/WFDC5/A2ML1/SPINK6/SPINK5/SERPINE1/SERPINB2/PI3	17
MF	GO:0030414	peptidase inhibitor activity	17/309	182/17696	2.15215e-08	2.36736e-06	2.1125e-06	CSTA/SERPINB5/SERPINB13/SERPINB4/CD109/CST6/COL7A1/SERPINB3/SERPINB7/WFDC2/WFDC5/A2ML1/SPINK6/SPINK5/SERPINE1/SERPINB2/PI3	17
MF	GO:0061135	endopeptidase regulator activity	17/309	182/17696	2.15215e-08	2.36736e-06	2.1125e-06	CSTA/SERPINB5/SERPINB13/SERPINB4/CD109/CST6/COL7A1/SERPINB3/SERPINB7/WFDC2/WFDC5/A2ML1/SPINK6/SPINK5/SERPINE1/SERPINB2/PI3	17
MF	GO:0061134	peptidase regulator activity	18/309	219/17696	6.01457e-08	5.29282e-06	4.72302e-06	CAV1/CSTA/SERPINB5/SERPINB13/SERPINB4/CD109/CST6/COL7A1/SERPINB3/SERPINB7/WFDC2/WFDC5/A2ML1/SPINK6/SPINK5/SERPINE1/SERPINB2/PI3	18
MF	GO:0004857	enzyme inhibitor activity	23/309	375/17696	2.00474e-07	1.47015e-05	1.31188e-05	MAPK8IP1/CSTA/SERPINB5/SERPINB13/SERPINB4/CD109/ANGPTL4/PPP1R1B/SFN/CST6/INKA1/COL7A1/SERPINB3/SERPINB7/WFDC2/PPP1R14C/WFDC5/A2ML1/SPINK6/SPINK5/SERPINE1/SERPINB2/PI3	23
MF	GO:0005200	structural constituent of cytoskeleton	11/309	102/17696	1.67295e-06	0.000105157	9.38361e-05	TUBB6/KRT6B/KRT6A/KRT16/KRT14/MSN/DSP/VILL/KRT5/KRT17/KRT15	11
MF	GO:0030280	structural constituent of skin epidermis	5/309	16/17696	5.862e-06	0.00032241	0.000287701	PKP1/SPRR2E/KRT1/SPRR1A/PI3	5
MF	GO:0050786	RAGE receptor binding	4/309	11/17696	2.73136e-05	0.00133533	0.00119158	S100A7/S100A8/S100A9/S100A12	4
MF	GO:0005507	copper ion binding	6/309	59/17696	0.000559068	0.024599	0.0219508	IL1A/HEPHL1/PRNP/S100A12/AOC1/CP	6
